# Supplementary material for: 2,7-Dichloro-4-(chloro­acet­yl)fluorene
Source: Acta Crystallogr Sect E Struct Rep Online. 2009 Jul 29;65(Pt 8):o2009. doi: 10.1107/S1600536809027287 (PMC2977354; doi:10.1107/S1600536809027287)
Supplement: Supplementary file 1 [file e-65-o2009-sup1.cif]

##############################################################################
###                                                                        ###
###        Electronic paper (Acta Crystallographica Section E)             ###
###                                                                        ###
##############################################################################
#                                                                            #
# This CIF contains the data in a paper accepted for publication in Acta     #
# Crystallographica Section E. It conforms to the requirements of Notes      #
# for Authors for Section E, and has been peer reviewed under the auspices   #
# of the IUCr Commission on Journals.                                        #
#                                                                            #
# Full details of the Crystallographic Information File format               #
# are given in the paper "The Crystallographic Information File (CIF):       #
# a New Standard Archive File for Crystallography" by S. R. Hall, F. H.      #
# Allen and I. D. Brown [Acta Cryst. (1991), A47, 655-685].                  #
#                                                                            #
# The current version of the core CIF dictionary is obtainable from          #
# ftp://ftp.iucr.org/pub/cif_core.dic. The current version number is 2.4.    #
#                                                                            #
# Software is freely available for graphical display of the structure(s) in  #
# this CIF.  For information consult the CIF home page http://www.iucr.org/  #
# cif/home.html                                                              #
#                                                                            #
# This file may be used for bona fide research purposes within the           #
# scientific community so long as proper attribution is given to the journal # 
# article from which it was obtained.                                        #
#                                                                            #
##############################################################################
                                             
data_I
_audit_creation_method     SHELXL-97
_chemical_name_systematic
;
2,7-Dichloro-4-(chloroacetyl)fluorene
;
_chemical_name_common     ?
_chemical_formula_moiety     'C15 H9 Cl3 O'
_chemical_formula_sum     'C15 H9 Cl3 O'
_chemical_formula_iupac     'C15 H9 Cl3 O'
_chemical_formula_weight     311.57
_chemical_melting_point     ?
_chemical_melting_point_gt     398
_chemical_melting_point_lt     399
_symmetry_cell_setting     triclinic
_symmetry_space_group_name_H-M     'P -1'
_symmetry_space_group_name_Hall     '-P 1'
loop_
    _symmetry_equiv_pos_as_xyz
    'x, y, z'
    '-x, -y, -z'
_cell_length_a     7.607(6)
_cell_length_b     13.227(10)
_cell_length_c     14.957(11)
_cell_angle_alpha     64.942(9)
_cell_angle_beta     81.653(10)
_cell_angle_gamma     76.433(10)
_cell_volume     1323.5(17)
_cell_formula_units_Z     4
_cell_measurement_reflns_used     868
_cell_measurement_theta_min     2.72
_cell_measurement_theta_max     23.45
_cell_measurement_temperature     298(2)
_exptl_crystal_description     'prismatic'
_exptl_crystal_colour     'colorless'
_exptl_crystal_size_max     0.25
_exptl_crystal_size_mid     0.15
_exptl_crystal_size_min     0.10
_exptl_crystal_density_diffrn     1.564
_exptl_crystal_density_meas     ?
_exptl_crystal_density_method     'not measured'
_exptl_crystal_F_000     632
_exptl_absorpt_coefficient_mu     0.678
_exptl_absorpt_correction_type     'multi-scan'
_exptl_absorpt_process_details     '(ABSCOR; Higashi, 1995)'
_exptl_absorpt_correction_T_min     0.8487
_exptl_absorpt_correction_T_max     0.9353
_exptl_special_details
;
;
_diffrn_ambient_temperature     298(2)
_diffrn_radiation_type     MoK\a
_diffrn_radiation_wavelength     0.71073
_diffrn_radiation_source     'fine-focus sealed tube'
_diffrn_radiation_monochromator     graphite
_diffrn_measurement_device_type     'Bruker SMART CCD area detector'
_diffrn_measurement_method     '\f and \w'
_diffrn_detector_area_resol_mean     ?
_diffrn_reflns_number     6098
_diffrn_reflns_av_R_equivalents     0.0353
_diffrn_reflns_av_sigmaI/netI     0.0464
_diffrn_reflns_theta_min     1.50
_diffrn_reflns_theta_max     26.00
_diffrn_reflns_theta_full     26.00
_diffrn_measured_fraction_theta_max     0.986
_diffrn_measured_fraction_theta_full     0.986
_diffrn_reflns_limit_h_min     -9
_diffrn_reflns_limit_h_max     9
_diffrn_reflns_limit_k_min     -16
_diffrn_reflns_limit_k_max     14
_diffrn_reflns_limit_l_min     -17
_diffrn_reflns_limit_l_max     18
_diffrn_standards_number     3
_diffrn_standards_interval_count     ?
_diffrn_standards_interval_time     60
_diffrn_standards_decay_%     6.5
_refine_special_details
;
Refinement of <i>F</i>^2^ against ALL reflections. The weighted <i>R</i>-factor
<i>wR</i> and goodness of fit <i>S</i> are based on <i>F</i>^2^, conventional
<i>R</i>-factors <i>R</i> are based on <i>F</i>, with <i>F</i> set to zero for
negative <i>F</i>^2^. The threshold expression of <i>F</i>^2^ >
\s(<i>F</i>^2^) is used only for calculating <i>R</i>-factors(gt) <i>etc</i>.
and is not relevant to the choice of reflections for refinement.
<i>R</i>-factors based on <i>F</i>^2^ are statistically about twice as large
as those based on <i>F</i>, and <i>R</i>- factors based on ALL data will be
even larger.
;
_reflns_number_total     5096
_reflns_number_gt     3419
_reflns_threshold_expression     I>2\s(I)
_refine_ls_structure_factor_coef     Fsqd
_refine_ls_matrix_type     full
_refine_ls_R_factor_all     0.0883
_refine_ls_R_factor_gt     0.0636
_refine_ls_wR_factor_gt     0.1588
_refine_ls_wR_factor_ref     0.1739
_refine_ls_goodness_of_fit_ref     0.962
_refine_ls_restrained_S_all     0.962
_refine_ls_number_reflns     5096
_refine_ls_number_parameters     343
_refine_ls_number_restraints     0
_refine_ls_hydrogen_treatment     constr
_refine_ls_weighting_scheme     calc
_refine_ls_weighting_details
                 'calc w=1/[\s^2^(Fo^2^)+(0.1131P)^2^] where P=(Fo^2^+2Fc^2^)/3'
_atom_sites_solution_hydrogens     geom
_atom_sites_solution_primary     direct
_atom_sites_solution_secondary     difmap
_refine_ls_shift/su_max     0.000
_refine_ls_shift/su_mean     0.000
_refine_diff_density_max     0.532
_refine_diff_density_min     -0.443
_refine_ls_extinction_method     none
_refine_ls_extinction_coef     ?
loop_
    _atom_type_symbol
    _atom_type_description
    _atom_type_scat_dispersion_real
    _atom_type_scat_dispersion_imag
    _atom_type_scat_source
    'C' 'C' 0.0033 0.0016
                         'International Tables Vol C Tables 4.2.6.8 and 6.1.1.4'
    'H' 'H' 0.0000 0.0000
                         'International Tables Vol C Tables 4.2.6.8 and 6.1.1.4'
    'O' 'O' 0.0106 0.0060
                         'International Tables Vol C Tables 4.2.6.8 and 6.1.1.4'
    'Cl' 'Cl' 0.1484 0.1585
                         'International Tables Vol C Tables 4.2.6.8 and 6.1.1.4'
_computing_data_collection     'CAD-4 EXPRESS (Enraf--Nonius, 1994)'
_computing_cell_refinement     'CAD-4 EXPRESS (Enraf--Nonius, 1994)'
_computing_data_reduction     'XCAD4 (Harms & Wocadlo, 1995)'
_computing_structure_solution     'SHELXS97 (Sheldrick, 2008)'
_computing_structure_refinement     'SHELXL97 (Sheldrick, 2008)'
_computing_molecular_graphics     'ORTEP-3 for Windows (Farrugia, 1997)'
_computing_publication_material     'WinGX (Farrugia, 1999)'
loop_
    _atom_site_type_symbol
    _atom_site_label
    _atom_site_fract_x
    _atom_site_fract_y
    _atom_site_fract_z
    _atom_site_U_iso_or_equiv
    _atom_site_adp_type
    _atom_site_calc_flag
    _atom_site_refinement_flags
    _atom_site_occupancy
    _atom_site_disorder_assembly
    _atom_site_disorder_group
    Cl Cl1 0.38813(15) 1.35826(8) 0.52879(8) 0.0682(3) Uani d . 1 . .
    Cl Cl2 1.12004(16) 0.64244(10) 0.44936(9) 0.0768(4) Uani d . 1 . .
    Cl Cl3 0.74877(16) 0.60526(8) 0.91826(7) 0.0685(3) Uani d . 1 . .
    O O1 0.8430(4) 0.81774(19) 0.77151(16) 0.0514(6) Uani d . 1 . .
    C C1 0.5934(5) 1.0272(3) 0.6453(2) 0.0436(8) Uani d . 1 . .
    H H1 0.5919 0.9673 0.7072 0.052 Uiso calc R 1 . .
    C C2 0.5018(5) 1.1346(3) 0.6318(2) 0.0462(8) Uani d . 1 . .
    H H2 0.4382 1.1474 0.6853 0.055 Uiso calc R 1 . .
    C C3 0.5023(5) 1.2242(3) 0.5401(2) 0.0469(8) Uani d . 1 . .
    C C4 0.5926(5) 1.2073(3) 0.4590(2) 0.0468(8) Uani d . 1 . .
    H H4 0.5919 1.2675 0.3971 0.056 Uiso calc R 1 . .
    C C5 0.7849(5) 1.0590(3) 0.3956(2) 0.0462(8) Uani d . 1 . .
    H H5A 0.7058 1.0706 0.3453 0.055 Uiso calc R 1 . .
    H H5B 0.8851 1.0978 0.3641 0.055 Uiso calc R 1 . .
    C C6 0.9522(5) 0.8548(3) 0.4220(3) 0.0503(9) Uani d . 1 . .
    H H6 0.9899 0.8749 0.3557 0.060 Uiso calc R 1 . .
    C C7 0.9956(5) 0.7454(3) 0.4890(3) 0.0530(9) Uani d . 1 . .
    C C8 0.9454(5) 0.7127(3) 0.5885(3) 0.0489(8) Uani d . 1 . .
    H H8 0.9759 0.6370 0.6322 0.059 Uiso calc R 1 . .
    C C9 0.8482(4) 0.7941(3) 0.6235(2) 0.0408(7) Uani d . 1 . .
    C C10 0.6833(4) 1.0998(3) 0.4718(2) 0.0403(7) Uani d . 1 . .
    C C11 0.6891(4) 1.0092(3) 0.5647(2) 0.0381(7) Uani d . 1 . .
    C C12 0.8510(4) 0.9354(3) 0.4544(2) 0.0436(8) Uani d . 1 . .
    C C13 0.7963(4) 0.9061(3) 0.5552(2) 0.0384(7) Uani d . 1 . .
    C C14 0.8187(4) 0.7600(3) 0.7319(2) 0.0419(7) Uani d . 1 . .
    C C15 0.7535(6) 0.6491(3) 0.7895(3) 0.0588(10) Uani d . 1 . .
    H H15A 0.8323 0.5903 0.7719 0.071 Uiso calc R 1 . .
    H H15B 0.6327 0.6574 0.7704 0.071 Uiso calc R 1 . .
    Cl Cl4 0.11626(18) 1.38515(8) 0.82118(10) 0.0877(4) Uani d . 1 . .
    Cl Cl5 0.41632(16) 0.54224(8) 1.28292(6) 0.0645(3) Uani d . 1 . .
    Cl Cl6 0.26609(15) 0.64588(9) 0.81998(8) 0.0681(3) Uani d . 1 . .
    O O2 0.3758(4) 0.8383(2) 0.84044(17) 0.0593(7) Uani d . 1 . .
    C C21 0.1871(5) 1.0602(3) 0.8631(3) 0.0507(8) Uani d . 1 . .
    H H21 0.1806 1.0196 0.8263 0.061 Uiso calc R 1 . .
    C C22 0.1468(5) 1.1780(3) 0.8212(3) 0.0566(9) Uani d . 1 . .
    H H22 0.1113 1.2170 0.7564 0.068 Uiso calc R 1 . .
    C C23 0.1596(5) 1.2369(3) 0.8761(3) 0.0534(9) Uani d . 1 . .
    C C24 0.2074(5) 1.1838(3) 0.9724(3) 0.0553(9) Uani d . 1 . .
    H H24 0.2157 1.2255 1.0079 0.066 Uiso calc R 1 . .
    C C25 0.2907(5) 0.9899(3) 1.1187(3) 0.0512(9) Uani d . 1 . .
    H H25A 0.1947 1.0019 1.1656 0.061 Uiso calc R 1 . .
    H H25B 0.4023 1.0013 1.1339 0.061 Uiso calc R 1 . .
    C C26 0.3527(5) 0.7703(3) 1.1986(2) 0.0467(8) Uani d . 1 . .
    H H26 0.3686 0.7666 1.2605 0.056 Uiso calc R 1 . .
    C C27 0.3686(5) 0.6728(3) 1.1837(2) 0.0466(8) Uani d . 1 . .
    C C28 0.3466(5) 0.6773(3) 1.0921(2) 0.0448(8) Uani d . 1 . .
    H H28 0.3586 0.6101 1.0838 0.054 Uiso calc R 1 . .
    C C29 0.3065(4) 0.7813(3) 1.0120(2) 0.0404(7) Uani d . 1 . .
    C C30 0.2427(5) 1.0668(3) 1.0149(3) 0.0461(8) Uani d . 1 . .
    C C31 0.2373(4) 1.0032(3) 0.9603(2) 0.0417(7) Uani d . 1 . .
    C C32 0.3128(4) 0.8733(3) 1.1198(2) 0.0431(8) Uani d . 1 . .
    C C33 0.2860(4) 0.8817(3) 1.0262(2) 0.0400(7) Uani d . 1 . .
    C C34 0.3009(5) 0.7782(3) 0.9140(2) 0.0432(8) Uani d . 1 . .
    C C35 0.1889(5) 0.6998(3) 0.9112(2) 0.0503(9) Uani d . 1 . .
    H H35A 0.0648 0.7405 0.8994 0.060 Uiso calc R 1 . .
    H H35B 0.1890 0.6364 0.9754 0.060 Uiso calc R 1 . .
loop_
    _atom_site_aniso_label
    _atom_site_aniso_U_11
    _atom_site_aniso_U_22
    _atom_site_aniso_U_33
    _atom_site_aniso_U_12
    _atom_site_aniso_U_13
    _atom_site_aniso_U_23
    Cl1 0.0712(7) 0.0497(5) 0.0737(7) 0.0006(5) -0.0030(5) -0.0222(5)
    Cl2 0.0728(8) 0.0785(7) 0.0839(8) -0.0045(6) 0.0218(6) -0.0507(6)
    Cl3 0.0938(9) 0.0535(5) 0.0483(5) -0.0204(5) 0.0077(5) -0.0116(4)
    O1 0.0671(18) 0.0449(13) 0.0426(13) -0.0150(12) -0.0028(11) -0.0162(11)
    C1 0.045(2) 0.0457(18) 0.0358(17) -0.0127(15) 0.0024(14) -0.0115(14)
    C2 0.043(2) 0.051(2) 0.0451(19) -0.0108(15) 0.0053(15) -0.0218(16)
    C3 0.044(2) 0.0435(18) 0.054(2) -0.0081(15) -0.0047(16) -0.0193(16)
    C4 0.050(2) 0.0472(19) 0.0362(17) -0.0163(16) -0.0021(15) -0.0066(14)
    C5 0.043(2) 0.060(2) 0.0384(17) -0.0213(16) 0.0038(14) -0.0190(15)
    C6 0.047(2) 0.068(2) 0.0434(19) -0.0190(17) 0.0103(15) -0.0300(18)
    C7 0.039(2) 0.069(2) 0.062(2) -0.0100(17) 0.0099(16) -0.041(2)
    C8 0.044(2) 0.0499(19) 0.055(2) -0.0104(16) 0.0046(16) -0.0243(16)
    C9 0.0338(18) 0.0481(18) 0.0427(17) -0.0126(14) 0.0025(13) -0.0194(14)
    C10 0.0360(18) 0.0502(18) 0.0377(17) -0.0173(15) 0.0014(13) -0.0171(14)
    C11 0.0341(18) 0.0473(17) 0.0363(16) -0.0149(14) 0.0004(13) -0.0171(14)
    C12 0.0333(19) 0.060(2) 0.0445(18) -0.0183(15) 0.0038(14) -0.0246(16)
    C13 0.0339(18) 0.0483(18) 0.0381(16) -0.0161(14) 0.0034(13) -0.0198(14)
    C14 0.0335(18) 0.0433(17) 0.0435(18) -0.0041(14) -0.0001(14) -0.0148(15)
    C15 0.074(3) 0.058(2) 0.048(2) -0.026(2) 0.0118(18) -0.0220(17)
    Cl4 0.0814(9) 0.0455(6) 0.1137(10) -0.0057(5) 0.0130(7) -0.0201(6)
    Cl5 0.0920(8) 0.0550(5) 0.0389(5) -0.0111(5) -0.0018(5) -0.0140(4)
    Cl6 0.0670(7) 0.0870(7) 0.0757(7) -0.0203(5) 0.0155(5) -0.0601(6)
    O2 0.081(2) 0.0623(15) 0.0380(13) -0.0298(14) 0.0168(12) -0.0212(12)
    C21 0.045(2) 0.055(2) 0.049(2) -0.0091(16) 0.0083(15) -0.0218(17)
    C22 0.046(2) 0.054(2) 0.058(2) -0.0065(17) 0.0090(17) -0.0156(18)
    C23 0.035(2) 0.0398(18) 0.075(3) -0.0065(14) 0.0175(17) -0.0202(18)
    C24 0.045(2) 0.054(2) 0.070(3) -0.0129(17) 0.0195(18) -0.0344(19)
    C25 0.051(2) 0.060(2) 0.053(2) -0.0159(17) 0.0136(16) -0.0355(17)
    C26 0.046(2) 0.063(2) 0.0339(17) -0.0135(17) 0.0067(14) -0.0238(16)
    C27 0.049(2) 0.0513(19) 0.0378(18) -0.0147(16) 0.0075(14) -0.0167(15)
    C28 0.049(2) 0.0480(18) 0.0399(18) -0.0103(15) 0.0048(14) -0.0222(15)
    C29 0.0381(19) 0.0473(17) 0.0365(16) -0.0106(14) 0.0091(13) -0.0198(14)
    C30 0.0359(19) 0.0514(19) 0.055(2) -0.0129(15) 0.0160(15) -0.0285(16)
    C31 0.0313(18) 0.0479(18) 0.0475(19) -0.0103(14) 0.0116(14) -0.0239(15)
    C32 0.0358(19) 0.0544(19) 0.0451(18) -0.0145(15) 0.0143(14) -0.0279(16)
    C33 0.0318(18) 0.0523(18) 0.0374(17) -0.0116(14) 0.0113(13) -0.0220(14)
    C34 0.044(2) 0.0453(17) 0.0377(17) -0.0058(15) 0.0055(14) -0.0181(14)
    C35 0.057(2) 0.061(2) 0.0386(18) -0.0169(18) 0.0086(15) -0.0269(16)
_geom_special_details
;
All e.s.d.'s (except the e.s.d. in the dihedral angle between two l.s. planes)
are estimated using the full covariance matrix. The cell e.s.d.'s are taken
into account individually in the estimation of e.s.d.'s in distances, angles
and torsion angles; correlations between e.s.d.'s in cell parameters are only
used when they are defined by crystal symmetry. An approximate (isotropic)
treatment of cell e.s.d.'s is used for estimating e.s.d.'s involving l.s.
planes.
;
loop_
    _geom_bond_atom_site_label_1
    _geom_bond_atom_site_label_2
    _geom_bond_site_symmetry_2
    _geom_bond_distance
    _geom_bond_publ_flag
    Cl1 C3 . 1.730(4) ?
    Cl2 C7 . 1.737(4) ?
    Cl3 C15 . 1.758(4) ?
    O1 C14 . 1.203(4) ?
    C1 C2 . 1.371(5) ?
    C1 C11 . 1.395(5) ?
    C1 H1 . 0.9300 ?
    C2 C3 . 1.382(4) ?
    C2 H2 . 0.9300 ?
    C3 C4 . 1.383(5) ?
    C4 C10 . 1.372(5) ?
    C4 H4 . 0.9300 ?
    C5 C12 . 1.491(5) ?
    C5 C10 . 1.503(5) ?
    C5 H5A . 0.9700 ?
    C5 H5B . 0.9700 ?
    C6 C7 . 1.361(5) ?
    C6 C12 . 1.382(5) ?
    C6 H6 . 0.9300 ?
    C7 C8 . 1.384(5) ?
    C8 C9 . 1.403(5) ?
    C8 H8 . 0.9300 ?
    C9 C13 . 1.397(4) ?
    C9 C14 . 1.486(5) ?
    C10 C11 . 1.396(4) ?
    C11 C13 . 1.468(5) ?
    C12 C13 . 1.412(4) ?
    C14 C15 . 1.512(5) ?
    C15 H15A . 0.9700 ?
    C15 H15B . 0.9700 ?
    Cl4 C23 . 1.744(4) ?
    Cl5 C27 . 1.735(3) ?
    Cl6 C35 . 1.764(3) ?
    O2 C34 . 1.207(4) ?
    C21 C22 . 1.385(5) ?
    C21 C31 . 1.388(5) ?
    C21 H21 . 0.9300 ?
    C22 C23 . 1.375(5) ?
    C22 H22 . 0.9300 ?
    C23 C24 . 1.369(5) ?
    C24 C30 . 1.375(5) ?
    C24 H24 . 0.9300 ?
    C25 C30 . 1.494(5) ?
    C25 C32 . 1.504(5) ?
    C25 H25A . 0.9700 ?
    C25 H25B . 0.9700 ?
    C26 C27 . 1.374(5) ?
    C26 C32 . 1.375(5) ?
    C26 H26 . 0.9300 ?
    C27 C28 . 1.379(5) ?
    C28 C29 . 1.391(4) ?
    C28 H28 . 0.9300 ?
    C29 C33 . 1.401(4) ?
    C29 C34 . 1.491(4) ?
    C30 C31 . 1.409(4) ?
    C31 C33 . 1.475(5) ?
    C32 C33 . 1.398(5) ?
    C34 C35 . 1.505(5) ?
    C35 H35A . 0.9700 ?
    C35 H35B . 0.9700 ?
loop_
    _geom_angle_atom_site_label_1
    _geom_angle_atom_site_label_2
    _geom_angle_atom_site_label_3
    _geom_angle_site_symmetry_1
    _geom_angle_site_symmetry_3
    _geom_angle
    _geom_angle_publ_flag
    C2 C1 C11 . . 118.9(3) ?
    C2 C1 H1 . . 120.5 ?
    C11 C1 H1 . . 120.5 ?
    C1 C2 C3 . . 121.0(3) ?
    C1 C2 H2 . . 119.5 ?
    C3 C2 H2 . . 119.5 ?
    C2 C3 C4 . . 120.8(3) ?
    C2 C3 Cl1 . . 118.7(3) ?
    C4 C3 Cl1 . . 120.5(3) ?
    C10 C4 C3 . . 118.4(3) ?
    C10 C4 H4 . . 120.8 ?
    C3 C4 H4 . . 120.8 ?
    C12 C5 C10 . . 103.2(3) ?
    C12 C5 H5A . . 111.1 ?
    C10 C5 H5A . . 111.1 ?
    C12 C5 H5B . . 111.1 ?
    C10 C5 H5B . . 111.1 ?
    H5A C5 H5B . . 109.1 ?
    C7 C6 C12 . . 118.6(3) ?
    C7 C6 H6 . . 120.7 ?
    C12 C6 H6 . . 120.7 ?
    C6 C7 C8 . . 122.3(3) ?
    C6 C7 Cl2 . . 119.3(3) ?
    C8 C7 Cl2 . . 118.4(3) ?
    C7 C8 C9 . . 119.9(3) ?
    C7 C8 H8 . . 120.0 ?
    C9 C8 H8 . . 120.0 ?
    C13 C9 C8 . . 118.6(3) ?
    C13 C9 C14 . . 122.6(3) ?
    C8 C9 C14 . . 118.6(3) ?
    C4 C10 C11 . . 121.4(3) ?
    C4 C10 C5 . . 128.6(3) ?
    C11 C10 C5 . . 110.0(3) ?
    C1 C11 C10 . . 119.3(3) ?
    C1 C11 C13 . . 131.7(3) ?
    C10 C11 C13 . . 108.9(3) ?
    C6 C12 C13 . . 121.1(3) ?
    C6 C12 C5 . . 128.5(3) ?
    C13 C12 C5 . . 110.4(3) ?
    C9 C13 C12 . . 119.4(3) ?
    C9 C13 C11 . . 133.0(3) ?
    C12 C13 C11 . . 107.5(3) ?
    O1 C14 C9 . . 122.1(3) ?
    O1 C14 C15 . . 122.0(3) ?
    C9 C14 C15 . . 115.9(3) ?
    C14 C15 Cl3 . . 113.4(2) ?
    C14 C15 H15A . . 108.9 ?
    Cl3 C15 H15A . . 108.9 ?
    C14 C15 H15B . . 108.9 ?
    Cl3 C15 H15B . . 108.9 ?
    H15A C15 H15B . . 107.7 ?
    C22 C21 C31 . . 119.6(3) ?
    C22 C21 H21 . . 120.2 ?
    C31 C21 H21 . . 120.2 ?
    C23 C22 C21 . . 119.5(4) ?
    C23 C22 H22 . . 120.3 ?
    C21 C22 H22 . . 120.3 ?
    C24 C23 C22 . . 122.7(3) ?
    C24 C23 Cl4 . . 118.3(3) ?
    C22 C23 Cl4 . . 119.1(3) ?
    C23 C24 C30 . . 117.9(3) ?
    C23 C24 H24 . . 121.0 ?
    C30 C24 H24 . . 121.0 ?
    C30 C25 C32 . . 102.9(3) ?
    C30 C25 H25A . . 111.2 ?
    C32 C25 H25A . . 111.2 ?
    C30 C25 H25B . . 111.2 ?
    C32 C25 H25B . . 111.2 ?
    H25A C25 H25B . . 109.1 ?
    C27 C26 C32 . . 118.3(3) ?
    C27 C26 H26 . . 120.9 ?
    C32 C26 H26 . . 120.9 ?
    C26 C27 C28 . . 121.3(3) ?
    C26 C27 Cl5 . . 118.8(3) ?
    C28 C27 Cl5 . . 119.9(3) ?
    C27 C28 C29 . . 120.6(3) ?
    C27 C28 H28 . . 119.7 ?
    C29 C28 H28 . . 119.7 ?
    C28 C29 C33 . . 118.9(3) ?
    C28 C29 C34 . . 117.0(3) ?
    C33 C29 C34 . . 124.0(3) ?
    C24 C30 C31 . . 121.3(3) ?
    C24 C30 C25 . . 128.1(3) ?
    C31 C30 C25 . . 110.6(3) ?
    C21 C31 C30 . . 118.9(3) ?
    C21 C31 C33 . . 133.4(3) ?
    C30 C31 C33 . . 107.7(3) ?
    C26 C32 C33 . . 122.2(3) ?
    C26 C32 C25 . . 127.4(3) ?
    C33 C32 C25 . . 110.4(3) ?
    C32 C33 C29 . . 118.6(3) ?
    C32 C33 C31 . . 108.4(3) ?
    C29 C33 C31 . . 133.0(3) ?
    O2 C34 C29 . . 122.0(3) ?
    O2 C34 C35 . . 121.9(3) ?
    C29 C34 C35 . . 116.1(3) ?
    C34 C35 Cl6 . . 113.8(2) ?
    C34 C35 H35A . . 108.8 ?
    Cl6 C35 H35A . . 108.8 ?
    C34 C35 H35B . . 108.8 ?
    Cl6 C35 H35B . . 108.8 ?
    H35A C35 H35B . . 107.7 ?
loop_
    _geom_torsion_atom_site_label_1
    _geom_torsion_atom_site_label_2
    _geom_torsion_atom_site_label_3
    _geom_torsion_atom_site_label_4
    _geom_torsion_site_symmetry_1
    _geom_torsion_site_symmetry_2
    _geom_torsion_site_symmetry_3
    _geom_torsion_site_symmetry_4
    _geom_torsion
    _geom_torsion_publ_flag
    C11 C1 C2 C3 . . . . 0.3(5) ?
    C1 C2 C3 C4 . . . . 1.3(5) ?
    C1 C2 C3 Cl1 . . . . -178.6(3) ?
    C2 C3 C4 C10 . . . . -0.7(5) ?
    Cl1 C3 C4 C10 . . . . 179.1(2) ?
    C12 C6 C7 C8 . . . . -1.4(5) ?
    C12 C6 C7 Cl2 . . . . 179.1(3) ?
    C6 C7 C8 C9 . . . . -0.9(5) ?
    Cl2 C7 C8 C9 . . . . 178.6(3) ?
    C7 C8 C9 C13 . . . . 3.3(5) ?
    C7 C8 C9 C14 . . . . -171.5(3) ?
    C3 C4 C10 C11 . . . . -1.5(5) ?
    C3 C4 C10 C5 . . . . 177.6(3) ?
    C12 C5 C10 C4 . . . . -179.6(3) ?
    C12 C5 C10 C11 . . . . -0.4(3) ?
    C2 C1 C11 C10 . . . . -2.5(5) ?
    C2 C1 C11 C13 . . . . -179.1(3) ?
    C4 C10 C11 C1 . . . . 3.1(5) ?
    C5 C10 C11 C1 . . . . -176.1(3) ?
    C4 C10 C11 C13 . . . . -179.6(3) ?
    C5 C10 C11 C13 . . . . 1.2(3) ?
    C7 C6 C12 C13 . . . . 1.2(5) ?
    C7 C6 C12 C5 . . . . -179.0(3) ?
    C10 C5 C12 C6 . . . . 179.6(3) ?
    C10 C5 C12 C13 . . . . -0.6(3) ?
    C8 C9 C13 C12 . . . . -3.4(4) ?
    C14 C9 C13 C12 . . . . 171.2(3) ?
    C8 C9 C13 C11 . . . . 176.7(3) ?
    C14 C9 C13 C11 . . . . -8.8(5) ?
    C6 C12 C13 C9 . . . . 1.2(5) ?
    C5 C12 C13 C9 . . . . -178.6(3) ?
    C6 C12 C13 C11 . . . . -178.9(3) ?
    C5 C12 C13 C11 . . . . 1.3(3) ?
    C1 C11 C13 C9 . . . . -4.8(6) ?
    C10 C11 C13 C9 . . . . 178.4(3) ?
    C1 C11 C13 C12 . . . . 175.3(3) ?
    C10 C11 C13 C12 . . . . -1.6(3) ?
    C13 C9 C14 O1 . . . . -40.8(5) ?
    C8 C9 C14 O1 . . . . 133.8(4) ?
    C13 C9 C14 C15 . . . . 138.3(3) ?
    C8 C9 C14 C15 . . . . -47.1(4) ?
    O1 C14 C15 Cl3 . . . . -8.4(5) ?
    C9 C14 C15 Cl3 . . . . 172.5(3) ?
    C31 C21 C22 C23 . . . . 0.9(5) ?
    C21 C22 C23 C24 . . . . -1.5(6) ?
    C21 C22 C23 Cl4 . . . . 177.8(3) ?
    C22 C23 C24 C30 . . . . -0.3(5) ?
    Cl4 C23 C24 C30 . . . . -179.5(3) ?
    C32 C26 C27 C28 . . . . 0.5(5) ?
    C32 C26 C27 Cl5 . . . . -179.3(3) ?
    C26 C27 C28 C29 . . . . -0.3(5) ?
    Cl5 C27 C28 C29 . . . . 179.4(3) ?
    C27 C28 C29 C33 . . . . -1.0(5) ?
    C27 C28 C29 C34 . . . . 174.8(3) ?
    C23 C24 C30 C31 . . . . 2.5(5) ?
    C23 C24 C30 C25 . . . . -177.7(3) ?
    C32 C25 C30 C24 . . . . -179.9(3) ?
    C32 C25 C30 C31 . . . . -0.1(4) ?
    C22 C21 C31 C30 . . . . 1.2(5) ?
    C22 C21 C31 C33 . . . . 179.2(3) ?
    C24 C30 C31 C21 . . . . -3.0(5) ?
    C25 C30 C31 C21 . . . . 177.2(3) ?
    C24 C30 C31 C33 . . . . 178.5(3) ?
    C25 C30 C31 C33 . . . . -1.3(4) ?
    C27 C26 C32 C33 . . . . 0.8(5) ?
    C27 C26 C32 C25 . . . . -179.5(3) ?
    C30 C25 C32 C26 . . . . -178.2(3) ?
    C30 C25 C32 C33 . . . . 1.6(4) ?
    C26 C32 C33 C29 . . . . -2.2(5) ?
    C25 C32 C33 C29 . . . . 178.1(3) ?
    C26 C32 C33 C31 . . . . 177.3(3) ?
    C25 C32 C33 C31 . . . . -2.4(4) ?
    C28 C29 C33 C32 . . . . 2.2(5) ?
    C34 C29 C33 C32 . . . . -173.4(3) ?
    C28 C29 C33 C31 . . . . -177.1(3) ?
    C34 C29 C33 C31 . . . . 7.3(6) ?
    C21 C31 C33 C32 . . . . -175.9(4) ?
    C30 C31 C33 C32 . . . . 2.3(4) ?
    C21 C31 C33 C29 . . . . 3.5(6) ?
    C30 C31 C33 C29 . . . . -178.3(3) ?
    C28 C29 C34 O2 . . . . -133.1(4) ?
    C33 C29 C34 O2 . . . . 42.6(5) ?
    C28 C29 C34 C35 . . . . 49.7(4) ?
    C33 C29 C34 C35 . . . . -134.6(3) ?
    O2 C34 C35 Cl6 . . . . 31.8(5) ?
    C29 C34 C35 Cl6 . . . . -151.0(3) ?
loop_
    _geom_hbond_atom_site_label_D
    _geom_hbond_atom_site_label_H
    _geom_hbond_atom_site_label_A
    _geom_hbond_site_symmetry_A
    _geom_hbond_distance_DH
    _geom_hbond_distance_HA
    _geom_hbond_distance_DA
    _geom_hbond_angle_DHA
    C1 H1 O1 .yes 0.93 2.37 2.998(4) 124.3
    C15 H15B Cl6 .yes 0.97 2.80 3.678(5) 150.5
    C21 H21 O2 .yes 0.93 2.45 3.086(5) 125.8
    C35 H35A O1 1_455 0.97 2.45 3.261(5) 140.4
data_global
_journal_date_recd_electronic     2009-06-30
_journal_date_accepted     2009-07-11
_journal_name_full     'Acta Crystallographica, Section E'
_journal_year     2009
_journal_volume     65
_journal_issue      8
_journal_page_first     o2009
_journal_page_last     o2009
_journal_paper_category     QO
_journal_coeditor_code     KP2225
_publ_contact_author
;
Dr. Guo-Wu Rao
College of Pharmaceutical Science
Zhejiang University of Technology
Hangzhou, 310032
People's Republic of China
;
_publ_contact_author_email     'rgw@zjut.edu.cn'
_publ_section_title
;
2,7-Dichloro-4-(chloroacetyl)fluorene
;
loop_
    _publ_author_name
    _publ_author_address
    'Jian-Bo Chu'
;
Department of Pharmacy
Zhejiang Medical College
Hangzhou 310053
People's Republic of China
;
    'Guo-Wu Rao'
;
College of Pharmaceutical Science
Zhejiang University of Technology
Hangzhou,310032
People's Republic of China
;
    'Jin-Hao Zhao'
;
College of Agriculture and Biotechnology
Zhejiang University
Hangzhou 310029
People's Republic of China
;
