# Supplementary material for: 2,7-Dichloro-4-(chloro­acet­yl)fluorene
Source: Acta Crystallogr Sect E Struct Rep Online. 2009 Jul 29;65(Pt 8):o2009. doi: 10.1107/S1600536809027287 (PMC2977354; doi:10.1107/S1600536809027287)
Supplement: Supplementary file 2 [file e-65-o2009-Isup2.hkl]

#
# h,k,l, Fc-squared, Fo-squared, sigma(Fo-squared) and status flag
#
data_I
_shelx_title ' f60511c in P-1'
_shelx_refln_list_code          4
_shelx_F_calc_maximum      176.29
_exptl_crystal_F_000       632.00
_reflns_d_resolution_high  0.8107
 
loop_
 _symmetry_equiv_pos_as_xyz
 'x, y, z'
 '-x, -y, -z'
 
_cell_length_a     7.6072
_cell_length_b    13.2274
_cell_length_c    14.9569
_cell_angle_alpha  64.942
_cell_angle_beta   81.653
_cell_angle_gamma  76.433
 
_shelx_F_squared_multiplier     1.000
 
loop_
 _refln_index_h
 _refln_index_k
 _refln_index_l
 _refln_F_squared_calc
 _refln_F_squared_meas
 _refln_F_squared_sigma
 _refln_observed_status
   1   0   0      227.15      299.19      7.36 o
   2   0   0    13740.39    16588.08    115.86 o
   3   0   0      113.97      147.22      9.74 o
   4   0   0      523.95      588.96     21.38 o
   5   0   0       19.08       12.51      6.49 o
   6   0   0        0.84       -7.21     10.45 o
   7   0   0       88.12       81.01     14.49 o
   8   0   0       26.94       31.84     12.27 o
   9   0   0       26.03       37.22     13.38 o
  -8   1   0       27.55       31.36     13.62 o
  -7   1   0        1.09       -6.49      8.95 o
  -6   1   0     1001.76     1168.49     42.05 o
  -5   1   0        0.18       -6.02      6.02 o
  -4   1   0      159.73      180.88     13.15 o
  -3   1   0       16.09        9.66      4.67 o
  -2   1   0     4407.30     4011.90     45.14 o
  -1   1   0        0.92        2.69      1.19 o
   0   1   0      285.45      211.52      7.21 o
   1   1   0       19.80       25.66      1.98 o
   2   1   0    21344.70    22030.35    143.10 o
   3   1   0      140.36      148.57      8.08 o
   4   1   0     3514.89     5058.59     63.35 o
   5   1   0        0.03       -2.14      6.26 o
   6   1   0       60.39       81.01     14.18 o
   7   1   0       28.84       29.06     10.22 o
   8   1   0      201.69      167.25     18.85 o
   9   1   0       20.40       18.14     12.75 o
  -8   2   0        0.72        6.65     12.51 o
  -7   2   0       28.78       24.47     11.40 o
  -6   2   0      345.18      361.83     25.74 o
  -5   2   0        2.65        2.93      7.13 o
  -4   2   0      109.69      111.90     11.96 o
  -3   2   0        2.32       -0.32      4.59 o
  -2   2   0     2672.77     2534.56     25.26 o
  -1   2   0     1021.76      911.19     11.32 o
   0   2   0     3541.68     3239.85     19.80 o
   1   2   0      798.54      738.39     11.80 o
   2   2   0     8198.02     7924.80     66.21 o
   3   2   0        0.40        4.67      3.56 o
   4   2   0     1964.64     2522.92     39.36 o
   5   2   0       58.85       78.08     10.45 o
   6   2   0      447.52      439.28     22.25 o
   7   2   0       12.90       11.48      8.55 o
   8   2   0        8.70       17.42     11.25 o
  -8   3   0       13.59       15.13     12.20 o
  -7   3   0       63.97       47.20     13.46 o
  -6   3   0      104.85      104.53     17.58 o
  -5   3   0        2.85       -6.57      6.57 o
  -4   3   0        0.50        9.50      8.39 o
  -3   3   0       19.67       20.75      3.80 o
  -2   3   0     1767.75     1888.98     67.95 o
  -1   3   0     1417.95     1276.66      9.98 o
   0   3   0     4216.46     3576.34     70.01 o
   1   3   0        0.18       -0.48      1.66 o
   2   3   0     2707.26     2844.52     50.84 o
   3   3   0      663.41      838.25     23.28 o
   4   3   0        2.08        7.29      4.43 o
   5   3   0       51.47       53.85      8.08 o
   6   3   0      757.31      876.27     28.19 o
   7   3   0       43.82       50.13     10.93 o
  -8   4   0       45.80       33.89     13.94 o
  -7   4   0        0.13       -4.36      9.90 o
  -6   4   0      313.79      343.38     26.93 o
  -5   4   0      504.34      494.87     25.98 o
  -4   4   0       35.57       29.25      6.51 o
  -3   4   0      387.59      386.46     17.74 o
  -2   4   0      581.62      664.51     14.81 o
  -1   4   0     1833.33     1888.27     17.18 o
   0   4   0     4410.42     3332.90     46.96 o
   1   4   0      202.29      163.43      3.64 o
   2   4   0     7227.76     7544.84     65.02 o
   3   4   0      548.74      585.47     20.19 o
   4   4   0      111.03      110.63      6.26 o
   5   4   0       95.00       91.78      7.05 o
   6   4   0       48.82       35.72      6.41 o
   7   4   0       12.73        8.32     10.37 o
   8   4   0      134.73      136.29     18.61 o
   9   4   0        5.15        1.03     11.32 o
  -7   5   0       93.67       88.06     16.08 o
  -6   5   0      106.08      108.41     17.18 o
  -5   5   0      111.46      133.84     17.26 o
  -4   5   0        6.45        1.53      5.49 o
  -3   5   0     1469.68     1499.80     25.15 o
  -2   5   0      190.21      213.62      9.62 o
  -1   5   0      117.28      145.24      4.67 o
   0   5   0     4778.50     4387.37     29.76 o
   1   5   0        0.18        0.92      1.50 o
   2   5   0     4510.76     5001.88     51.63 o
   3   5   0      147.63      133.28      3.88 o
   4   5   0      401.33      370.30      9.19 o
   5   5   0        1.54       -2.06      5.15 o
   6   5   0        7.27       -2.77      6.73 o
   7   5   0       53.49       47.91     11.48 o
   8   5   0       42.41       38.80     12.12 o
   9   5   0       36.20       33.74     12.83 o
  -7   6   0        5.07        2.22     13.07 o
  -6   6   0       20.86       28.35     12.59 o
  -5   6   0       54.63       50.05      9.31 o
  -4   6   0      880.65      828.26     21.91 o
  -3   6   0      351.59      297.52     23.92 o
  -2   6   0        5.01        8.97      3.95 o
  -1   6   0      356.69      338.14     11.56 o
   0   6   0      396.91      304.80     27.00 o
   1   6   0     3735.67     3493.21     49.81 o
   2   6   0       12.10       20.91      4.20 o
   3   6   0       32.44       59.87      6.73 o
   4   6   0       60.89       70.72      7.76 o
   5   6   0      143.50      133.99     11.64 o
   6   6   0       52.60       37.38      8.47 o
   7   6   0        3.70        5.46      7.44 o
   8   6   0        6.94        2.93     10.77 o
  -7   7   0        4.93        7.92     13.78 o
  -6   7   0        8.35      -10.30     10.30 o
  -5   7   0       17.92       18.90      7.84 o
  -4   7   0      483.30      467.24     30.45 o
  -3   7   0        0.51        5.29      5.96 o
  -2   7   0      614.24      601.34     24.47 o
  -1   7   0      711.12      683.47     19.20 o
   0   7   0     2331.37     2041.39     16.98 o
   1   7   0      512.78      396.42     24.51 o
   2   7   0      207.71      212.47     10.30 o
   3   7   0      963.69     1288.62     29.14 o
   4   7   0        7.90        9.74      6.34 o
   5   7   0       36.65       33.18      7.13 o
   6   7   0       69.28       60.50      9.82 o
   7   7   0      214.65      222.53     17.98 o
   8   7   0       67.50       55.67     12.20 o
  -6   8   0       80.05       99.23     18.61 o
  -5   8   0       35.24       35.85      8.05 o
  -4   8   0      158.34      165.91     16.39 o
  -3   8   0       81.59       92.51     13.03 o
  -2   8   0        0.37       -4.64      4.64 o
  -1   8   0      607.95      558.39     20.47 o
   0   8   0      756.29      661.06     39.87 o
   1   8   0      471.44      390.42     14.25 o
   2   8   0       50.03       38.01      5.70 o
   3   8   0      211.81      211.29     11.72 o
   4   8   0       58.78       60.27      8.63 o
   5   8   0     1010.24     1159.62     32.86 o
   6   8   0       67.39       75.47     10.93 o
   7   8   0       56.49       50.60     10.45 o
   8   8   0        3.73       -0.16      8.71 o
  -6   9   0       89.98       79.59     17.90 o
  -5   9   0       26.27       22.74      7.83 o
  -4   9   0        0.43       -5.44      5.44 o
  -3   9   0      323.93      316.56     13.96 o
  -2   9   0       91.62       87.74      7.54 o
  -1   9   0     1502.64     1306.74     77.13 o
   0   9   0       56.02       55.99      4.99 o
   1   9   0      179.82      148.33      9.90 o
   2   9   0       65.45       59.55      7.52 o
   3   9   0      140.30      134.63     10.22 o
   4   9   0        0.05       -3.09      5.15 o
   5   9   0        6.94        8.16      6.97 o
   6   9   0       13.32       15.05      6.97 o
   7   9   0        1.13       -1.35      8.16 o
   8   9   0        6.78        6.10      8.55 o
  -5  10   0       14.83       17.36      7.63 o
  -4  10   0        0.31        1.66      6.18 o
  -3  10   0        5.20        0.32      5.29 o
  -2  10   0       45.52       35.98      5.87 o
  -1  10   0      131.27      109.84     11.32 o
   0  10   0       49.40       37.85      8.24 o
   1  10   0     1124.39     1068.23     19.40 o
   2  10   0      295.30      309.88     15.36 o
   3  10   0        4.11        6.73      5.70 o
   4  10   0      217.03      193.23     13.38 o
   5  10   0      219.99      228.39     15.20 o
   6  10   0        0.32        5.23      8.16 o
   7  10   0        1.22       -1.27      7.21 o
  -4  11   0       10.76       10.22      8.67 o
  -3  11   0        1.20       -3.41      8.79 o
  -2  11   0      118.84      113.88     12.83 o
  -1  11   0        1.19       -1.74      7.05 o
   0  11   0      133.74      143.26     12.43 o
   1  11   0        0.35       -5.15      5.15 o
   2  11   0      147.70      165.04     13.23 o
   3  11   0        5.05        3.64      7.13 o
   4  11   0      108.74      105.25     11.88 o
   5  11   0       16.16       12.99      7.05 o
   6  11   0       78.89       78.08     11.88 o
   7  11   0      118.46      155.46     16.47 o
  -3  12   0       10.82       26.45     10.22 o
  -2  12   0      241.72      266.56     19.64 o
  -1  12   0        3.68        4.28      7.84 o
   0  12   0       95.66      102.48     11.96 o
   1  12   0      110.91      105.01     11.48 o
   2  12   0       10.20        8.63      5.94 o
   3  12   0        4.97        5.07      7.36 o
   4  12   0       67.88       65.25      9.58 o
   5  12   0       83.77       97.41     12.35 o
   6  12   0       24.09       23.44      8.08 o
  -2  13   0       24.89       29.70      9.66 o
  -1  13   0       16.57       25.10      9.58 o
   0  13   0      112.28      124.81     14.57 o
   1  13   0       20.96       23.68      8.32 o
   2  13   0       82.63       86.95     10.93 o
   3  13   0       27.97       36.27      6.65 o
   4  13   0       15.78       15.36      8.47 o
   5  13   0       24.21       23.36      7.92 o
  -1  14   0        8.85       16.47      9.50 o
   0  14   0        0.01       -2.06      8.24 o
   1  14   0        1.44       -5.70      6.89 o
   2  14   0       18.90       15.28      8.95 o
   3  14   0        5.64        9.11      7.84 o
   4  14   0       11.40        7.92      6.10 o
  -3 -14   1        7.01        4.20      6.97 o
  -2 -14   1       16.48       20.19      8.39 o
  -1 -14   1       12.44       13.70      9.27 o
   0 -14   1      149.00      221.26     19.01 o
  -5 -13   1       32.62       27.24      8.39 o
  -4 -13   1       49.19       52.74      9.90 o
  -3 -13   1        9.23       -2.22      7.36 o
  -2 -13   1       80.63       92.50     12.35 o
  -1 -13   1       44.37       47.52     10.14 o
   0 -13   1       79.76       76.26     12.43 o
   1 -13   1       37.04       56.23     11.25 o
   2 -13   1        4.79        3.33      8.47 o
  -6 -12   1        3.64        3.41      8.24 o
  -5 -12   1       41.65       49.26     10.22 o
  -4 -12   1       54.36       41.18      8.63 o
  -3 -12   1      178.60      203.68     15.36 o
  -2 -12   1      111.29      124.09     12.83 o
  -1 -12   1       19.28       15.05      7.44 o
   0 -12   1       59.70       59.63     10.14 o
   1 -12   1       27.83       38.25      9.58 o
   2 -12   1        1.37        1.11      8.00 o
   3 -12   1        0.75       -6.97      8.87 o
  -7 -11   1        8.15        7.13      9.98 o
  -6 -11   1        0.01        1.58      6.81 o
  -5 -11   1       21.61       16.63      7.29 o
  -4 -11   1       24.15       30.09      8.08 o
  -3 -11   1       99.16       93.13     11.01 o
  -2 -11   1      236.70      238.77     15.05 o
  -1 -11   1        0.62       -2.53      5.62 o
   0 -11   1      388.58      450.45     20.99 o
   1 -11   1       42.27       48.55      9.42 o
   2 -11   1        7.41       -0.87      8.00 o
   3 -11   1       28.78       32.79     10.93 o
   4 -11   1       95.21       93.53     15.68 o
  -7 -10   1       36.65       27.64      8.95 o
  -6 -10   1      119.31       97.57     13.38 o
  -5 -10   1       11.57        8.16      6.57 o
  -4 -10   1       50.56       41.18      8.32 o
  -3 -10   1      952.24      908.89     26.45 o
  -2 -10   1       46.92       45.77      9.03 o
  -1 -10   1      536.06      493.21     18.85 o
   0 -10   1      214.51      238.13     15.20 o
   1 -10   1       24.75       20.35      6.97 o
   2 -10   1        3.85       -2.45      6.34 o
   3 -10   1       56.37       57.54      7.61 o
   4 -10   1      146.94      158.69     11.57 o
   5 -10   1        0.75       -4.34      7.17 o
  -8  -9   1        0.44        9.19      8.32 o
  -7  -9   1        3.01       -1.90      7.44 o
  -6  -9   1       40.66       35.00      8.47 o
  -5  -9   1       44.98       65.25     10.93 o
  -4  -9   1      101.92       89.80      9.82 o
  -3  -9   1      661.83      513.64     19.24 o
  -2  -9   1      759.89      653.42     20.83 o
  -1  -9   1      608.26      592.76     19.88 o
   0  -9   1      707.06      640.03     21.46 o
   1  -9   1      135.48       96.77     10.53 o
   2  -9   1       61.94       64.33      8.35 o
   3  -9   1        4.36        5.34      5.78 o
   4  -9   1       69.29       86.18      9.35 o
   5  -9   1        0.16        0.72      6.66 o
  -8  -8   1        1.41        0.32      9.11 o
  -7  -8   1       92.73      101.92     13.07 o
  -6  -8   1        7.56       12.91      8.39 o
  -5  -8   1        4.24        3.56      6.73 o
  -4  -8   1        3.92        0.95      5.94 o
  -3  -8   1        2.43       -5.39      5.39 o
  -2  -8   1        9.81        6.73      5.54 o
  -1  -8   1      729.41      715.03     19.88 o
   0  -8   1        0.50       -1.65      4.87 o
   1  -8   1      114.17       90.49      6.15 o
   2  -8   1      118.04      102.80     10.26 o
   3  -8   1       20.44       23.83      6.26 o
   4  -8   1        0.45       -2.39      5.44 o
   5  -8   1        1.23       -4.71      6.64 o
   6  -8   1       12.93       11.49      8.70 o
  -8  -7   1      121.85      114.27     15.28 o
  -7  -7   1        8.03       13.70      8.95 o
  -6  -7   1       30.01       30.49      8.63 o
  -5  -7   1        1.84        3.80      6.18 o
  -4  -7   1      180.57      198.85     12.83 o
  -3  -7   1      612.33      659.75     21.94 o
  -2  -7   1        0.41       -3.33      3.48 o
  -1  -7   1      958.34      720.53     18.73 o
   0  -7   1      183.02      158.54      9.34 o
   1  -7   1       34.62       25.66      3.48 o
   2  -7   1       11.44        9.50      3.48 o
   3  -7   1      109.57       95.16      8.50 o
   4  -7   1      542.62      516.21     17.83 o
   5  -7   1       13.69       14.68     12.12 o
   6  -7   1       30.71       33.10     14.49 o
   7  -7   1        2.50      -13.30     13.30 o
  -8  -6   1        8.38       12.59      9.42 o
  -7  -6   1       17.24       16.39      8.87 o
  -6  -6   1       46.64       56.31      9.90 o
  -5  -6   1       42.16       49.50      8.79 o
  -4  -6   1     1026.90     1007.73     26.53 o
  -3  -6   1      447.79      407.92     15.13 o
  -2  -6   1     1209.02     1224.24     24.39 o
  -1  -6   1     2364.39     2050.85     29.22 o
   0  -6   1       98.12       95.59      4.43 o
   1  -6   1        2.89        4.43      1.82 o
   2  -6   1       95.87       88.38      6.18 o
   3  -6   1       54.18       50.52      6.18 o
   4  -6   1      381.98      383.19     15.59 o
   5  -6   1      324.04      318.91     19.28 o
   6  -6   1       25.71       39.52     15.44 o
   7  -6   1        2.91       -4.43     12.27 o
  -9  -5   1       29.62       11.48     10.77 o
  -8  -5   1        6.48        4.67     10.53 o
  -7  -5   1        6.31       -1.35      8.71 o
  -6  -5   1       61.05       63.27     11.40 o
  -5  -5   1      371.02      371.97     18.61 o
  -4  -5   1       99.37      101.21      9.42 o
  -3  -5   1      904.68      724.53     18.77 o
  -2  -5   1     1085.02     1297.25     25.26 o
  -1  -5   1      919.31      695.71      8.79 o
   0  -5   1       74.94       70.64      3.72 o
   1  -5   1     3015.52     3114.17     24.95 o
   2  -5   1     2411.43     2230.78     53.53 o
   3  -5   1       54.88       43.87      5.62 o
   4  -5   1       23.20       21.54      5.15 o
   5  -5   1       32.89       32.29      7.95 o
   6  -5   1      158.59      160.21     19.40 o
   7  -5   1       94.46      108.57     19.32 o
  -9  -4   1        9.05       11.40     13.23 o
  -8  -4   1       12.53        0.55      9.90 o
  -7  -4   1      104.98      101.45     14.81 o
  -6  -4   1        0.87        1.66      8.87 o
  -5  -4   1        1.83        3.01      3.96 o
  -4  -4   1      366.43      404.12     10.61 o
  -3  -4   1      410.36      400.71      7.92 o
  -2  -4   1       24.98       22.09      1.74 o
  -1  -4   1     1440.34     1386.82     30.25 o
   0  -4   1      146.84      123.86      4.36 o
   1  -4   1     1498.56     1475.91     17.82 o
   2  -4   1      565.35      487.67     11.72 o
   3  -4   1     1004.08     1099.19     20.67 o
   4  -4   1        0.12       -1.11      4.43 o
   5  -4   1       11.44        9.66     10.06 o
   6  -4   1       89.20       86.64     15.28 o
   7  -4   1        0.38        6.97     12.35 o
   8  -4   1       11.14        0.95     12.35 o
  -9  -3   1        1.68       12.91     14.02 o
  -7  -3   1       76.09       71.83     11.72 o
  -6  -3   1       41.72       48.23      9.42 o
  -5  -3   1       97.71       98.91      7.92 o
  -4  -3   1     3318.07     3634.07     37.06 o
  -3  -3   1      818.26      838.33     13.15 o
  -2  -3   1     5192.83     5938.65     35.87 o
  -1  -3   1     3537.80     3861.91     26.61 o
   0  -3   1     1888.86     1768.05     31.76 o
   1  -3   1     1397.06     1240.71     18.77 o
   2  -3   1        1.72       -2.30      2.30 o
   3  -3   1      101.12      124.89      7.29 o
   4  -3   1     2022.29     1862.21     30.01 o
   5  -3   1       38.41       23.05      7.60 o
   6  -3   1      109.75      115.07     15.68 o
   7  -3   1       91.55       93.05     17.42 o
   8  -3   1        6.14        9.90     11.25 o
  -8  -2   1      289.89      264.90     21.46 o
  -7  -2   1       63.07       58.36     12.12 o
  -6  -2   1      994.16     1134.59     35.56 o
  -5  -2   1      532.52      596.40     21.62 o
  -4  -2   1      650.57      713.37     20.99 o
  -3  -2   1       33.32       43.24      5.46 o
  -2  -2   1     6744.56     8640.78     49.26 o
  -1  -2   1     1557.99     1639.92     63.59 o
   0  -2   1        1.24        1.35      1.03 o
   1  -2   1        6.85        8.32      1.90 o
   2  -2   1     2312.24     2703.87     43.16 o
   3  -2   1      447.49      407.13     11.40 o
   4  -2   1     1521.93     1478.05     36.11 o
   5  -2   1       17.20       15.44      8.47 o
   6  -2   1      243.55      255.63     20.67 o
   7  -2   1        2.87       -9.66      9.66 o
   8  -2   1        8.76        4.67     11.80 o
  -9  -1   1       28.30       17.98     11.88 o
  -8  -1   1       42.69       30.65     11.56 o
  -7  -1   1      140.52      175.02     18.37 o
  -6  -1   1      214.69      229.82     17.82 o
  -5  -1   1       34.14       31.52      7.68 o
  -4  -1   1     3111.62     4754.25     60.50 o
  -3  -1   1        9.16        5.94      4.43 o
  -2  -1   1     6754.97    11129.17     85.45 o
  -1  -1   1      245.34      335.06      6.57 o
   0  -1   1       97.24       82.99      1.98 o
   1  -1   1        9.45        9.82      1.66 o
   2  -1   1        0.74        0.63      2.45 o
   3  -1   1       82.40       67.39      7.13 o
   4  -1   1      387.24      359.85     17.42 o
   5  -1   1      304.42      297.29     18.45 o
   6  -1   1      113.30      103.74     13.78 o
   7  -1   1        4.75       -2.69      9.34 o
   8  -1   1       37.74       21.07     11.40 o
  -9   0   1        0.78        3.48     10.14 o
  -8   0   1        4.94       -3.33     10.77 o
  -7   0   1       23.05       23.84     10.53 o
  -6   0   1        1.02        0.71      8.47 o
  -5   0   1      189.80      231.16     16.16 o
  -4   0   1      760.84     1098.16     29.86 o
  -3   0   1      560.92      995.77     25.18 o
  -2   0   1    31078.13    36322.56    226.57 o
  -1   0   1      367.88      509.53     10.06 o
   0   0   1       13.91       12.67      0.63 o
   1   0   1      354.51      287.55      4.91 o
   2   0   1     5193.95     6329.86     58.68 o
   3   0   1        7.52        1.19      3.80 o
   4   0   1     1842.32     1939.35     37.54 o
   5   0   1       89.41      118.95     11.48 o
   6   0   1      117.17      101.45     13.86 o
   7   0   1       11.17       -1.98      8.63 o
   8   0   1        2.63       -0.16      9.90 o
   9   0   1        9.02       20.27     12.59 o
  -8   1   1        6.97       12.51     11.56 o
  -7   1   1       75.38       81.41     14.49 o
  -6   1   1      300.83      308.85     21.70 o
  -5   1   1       28.80       31.44      9.03 o
  -4   1   1     1965.86     2658.73     51.71 o
  -3   1   1       53.29       62.40      8.79 o
  -2   1   1    15293.31    19437.03    142.23 o
  -1   1   1     1902.08     2013.31     25.10 o
   0   1   1      115.75      104.29      2.76 o
   1   1   1       30.99       90.28      3.56 o
   2   1   1      179.35      212.24      8.32 o
   3   1   1      678.60      936.45     21.70 o
   4   1   1     1439.60     1675.48     32.71 o
   5   1   1        2.04       -1.98      5.39 o
   6   1   1      397.25      409.66     21.78 o
   7   1   1       41.80       18.29     10.69 o
   8   1   1       82.30       74.76     14.49 o
   9   1   1        6.35        3.25      9.90 o
  -8   2   1      102.81       71.91     15.76 o
  -7   2   1       23.25       33.02     12.12 o
  -6   2   1       15.20       11.48      9.74 o
  -5   2   1       68.42       90.36     12.75 o
  -4   2   1     1843.05     2525.85     53.46 o
  -3   2   1      163.03      180.80     12.59 o
  -2   2   1     7519.15     8854.80    221.90 o
  -1   2   1       71.56       78.30      3.69 o
   0   2   1       31.95       34.12      2.77 o
   1   2   1      424.37      448.11     56.15 o
   2   2   1    10075.71    13726.14     95.59 o
   3   2   1       72.57       93.53      6.89 o
   4   2   1     8120.95    10097.85     88.14 o
   5   2   1      319.56      380.84     16.79 o
   6   2   1      568.21      595.13     24.87 o
   7   2   1       20.08        2.69     10.93 o
   8   2   1       13.54       -1.35      9.19 o
  -8   3   1       33.39       34.29     13.94 o
  -7   3   1        0.06       -4.75     10.22 o
  -6   3   1        2.29        4.36     10.22 o
  -5   3   1        2.84        4.59      9.03 o
  -4   3   1      884.57     1176.80     37.85 o
  -3   3   1      854.24     1028.66     34.96 o
  -2   3   1      296.78      302.50      9.51 o
  -1   3   1      993.04     1083.21     29.42 o
   0   3   1      912.32      854.60     34.73 o
   1   3   1      596.04      494.07     24.99 o
   2   3   1      755.89      799.00     49.57 o
   3   3   1      659.30      655.78     79.59 o
   4   3   1      357.46      378.07     13.94 o
   5   3   1        5.85        8.95      4.43 o
   6   3   1       18.65       28.75      8.55 o
   7   3   1        1.42       -7.92      9.03 o
  -8   4   1        1.27       -6.65     11.64 o
  -7   4   1       23.14       25.90     12.27 o
  -6   4   1        0.11       -4.67     10.22 o
  -5   4   1       13.42        2.77      9.50 o
  -4   4   1      352.02      413.70     24.23 o
  -3   4   1       69.58       68.71      6.79 o
  -2   4   1       25.40       62.37      5.82 o
  -1   4   1      353.11      424.33      8.59 o
   0   4   1      128.53      114.79      7.48 o
   1   4   1       11.82       15.35      3.09 o
   2   4   1      114.35       91.58     18.81 o
   3   4   1      821.13      661.80     10.34 o
   4   4   1     3030.28     3000.49     29.63 o
   5   4   1       47.07       39.91      5.07 o
   6   4   1      539.70      666.64     19.64 o
   7   4   1       14.95        7.36     10.85 o
   8   4   1        5.14        9.58     11.72 o
   9   4   1        0.20       -3.80     10.06 o
  -8   5   1        6.39       10.53     13.54 o
  -7   5   1       11.06       12.20     11.32 o
  -6   5   1       25.00       18.06     12.59 o
  -5   5   1      125.31      131.78     17.34 o
  -4   5   1       65.00       81.99      8.74 o
  -3   5   1      124.56      140.13      9.13 o
  -2   5   1     6345.94     7649.31     81.49 o
  -1   5   1      222.93      304.58      5.72 o
   0   5   1     3250.53     3164.96     19.06 o
   1   5   1      995.61      888.20     45.42 o
   2   5   1       18.80       22.41      3.96 o
   3   5   1      696.39      585.63     16.16 o
   4   5   1     1530.90     1402.90     20.11 o
   5   5   1        4.47        3.09      3.96 o
   6   5   1      918.08      896.86     31.52 o
   7   5   1       12.45       17.26     10.45 o
   8   5   1       11.07        3.17      9.11 o
   9   5   1        3.77       11.17     10.77 o
  -7   6   1       24.94       21.94     14.57 o
  -6   6   1        9.46        4.59     13.38 o
  -5   6   1        0.42       -6.89      9.11 o
  -4   6   1       29.57       21.61      6.72 o
  -3   6   1        2.30        2.51      4.95 o
  -2   6   1     2107.86     1976.66     45.42 o
  -1   6   1     2443.13     2582.25     41.54 o
   0   6   1      405.28      330.27      7.88 o
   1   6   1        0.86       -0.36      1.90 o
   2   6   1     1465.72     1121.60     20.59 o
   3   6   1      257.52      243.68     11.09 o
   4   6   1      111.21       89.25      8.24 o
   5   6   1       16.31       17.90      6.10 o
   6   6   1      246.33      245.02     16.71 o
   7   6   1       75.62       60.27     11.09 o
   8   6   1       11.97       15.92     10.45 o
   9   6   1       52.67       38.49     12.04 o
  -7   7   1        0.91       -5.07     13.94 o
  -6   7   1       25.09       12.83     13.86 o
  -5   7   1      476.65      471.24     19.67 o
  -4   7   1      179.21      160.77     14.41 o
  -3   7   1       52.57       58.20      7.03 o
  -2   7   1      104.90      104.55     14.85 o
  -1   7   1      388.77      341.20     17.58 o
   0   7   1      651.56      647.10     37.74 o
   1   7   1     1344.53     1370.19     17.64 o
   2   7   1      110.89      107.86      7.60 o
   3   7   1        0.96        0.71      4.04 o
   4   7   1      153.01      147.22     10.61 o
   5   7   1       86.17       65.57      8.47 o
   6   7   1        8.79        8.24      7.68 o
   7   7   1        0.05       -1.43      7.84 o
   8   7   1        4.56        7.60      7.60 o
   9   7   1       61.55       41.97     11.56 o
  -6   8   1        0.25       18.93     15.68 o
  -5   8   1      111.90      132.70     11.78 o
  -4   8   1      101.70      112.32     10.38 o
  -3   8   1      741.35      730.57     20.05 o
  -2   8   1     1191.59     1088.95     20.83 o
  -1   8   1      931.01      942.55     14.01 o
   0   8   1       54.51       50.98      4.67 o
   1   8   1        0.67        6.26      2.93 o
   2   8   1      110.46      116.25      8.16 o
   3   8   1      643.22      483.39     16.31 o
   4   8   1      439.39      387.81     17.26 o
   5   8   1      370.58      390.18     18.45 o
   6   8   1      115.52      139.77     12.91 o
   7   8   1       88.79       93.37     12.67 o
   8   8   1        0.25        6.10      7.44 o
  -6   9   1       15.29       16.55     13.94 o
  -5   9   1      120.59      126.90     17.07 o
  -4   9   1       70.22       66.00      8.50 o
  -3   9   1      493.82      519.15     17.43 o
  -2   9   1      542.15      466.21     24.83 o
  -1   9   1       51.66       48.50      5.48 o
   0   9   1       36.64       38.41      4.51 o
   1   9   1      112.37      114.43      6.41 o
   2   9   1       55.66       46.96      6.41 o
   3   9   1      288.28      257.06     13.46 o
   4   9   1        0.07       -1.50      4.83 o
   5   9   1      295.78      351.30     18.53 o
   6   9   1       56.94       58.21      9.42 o
   7   9   1        1.34       -1.90      7.36 o
   8   9   1        1.48        7.05      8.08 o
  -5  10   1       12.59       15.67      7.53 o
  -4  10   1        0.05       -2.57      5.92 o
  -3  10   1        5.07        1.15      5.21 o
  -2  10   1       72.93       79.40      7.39 o
  -1  10   1      184.32      165.99     13.30 o
   0  10   1      545.34      527.34     20.35 o
   1  10   1        3.37       -1.19      3.80 o
   2  10   1        2.38        1.90      4.20 o
   3  10   1      133.18      142.23     10.53 o
   4  10   1       61.22       66.52      9.34 o
   5  10   1        0.09       -1.03      7.05 o
   6  10   1       64.43       66.13     10.53 o
   7  10   1       18.63        9.34      6.65 o
   8  10   1        1.59        3.80      9.03 o
  -4  11   1       11.50        3.74      5.84 o
  -3  11   1        0.11        1.62      5.42 o
  -2  11   1        1.03        1.43      6.02 o
  -1  11   1       25.13       21.54      7.52 o
   0  11   1       72.30       86.08     10.37 o
   1  11   1        0.47       -4.28      4.28 o
   2  11   1       86.53       96.30      7.84 o
   3  11   1      491.05      450.69     18.93 o
   4  11   1      227.10      203.52     14.02 o
   5  11   1       20.22       24.63      8.32 o
   6  11   1       44.08       41.73      9.90 o
   7  11   1        0.31        0.63      7.52 o
  -4  12   1       15.48       22.65     10.06 o
  -3  12   1        0.32       -6.41      7.60 o
  -2  12   1      107.12      132.81     14.18 o
  -1  12   1      103.79      110.55     13.30 o
   0  12   1        1.24       -4.51      5.78 o
   1  12   1       19.07       18.61      7.21 o
   2  12   1       20.33       20.83      5.31 o
   3  12   1        4.90        2.93      4.67 o
   4  12   1       87.77      101.45     11.01 o
   5  12   1      375.60      336.49     19.01 o
   6  12   1        9.80        5.78      6.89 o
   7  12   1       72.40       87.35     12.35 o
  -3  13   1        0.21       -2.45      8.63 o
  -2  13   1      225.07      229.74     18.69 o
  -1  13   1       53.00       78.00     12.99 o
   0  13   1       68.01       68.98     10.77 o
   1  13   1       16.09       25.50      8.32 o
   2  13   1       64.39       94.08     11.72 o
   3  13   1       69.11       81.01      8.24 o
   4  13   1       55.78       59.87      7.76 o
   5  13   1        7.34        6.49      7.84 o
   6  13   1        4.62       -2.69      6.97 o
  -1  14   1        7.28       10.22      8.79 o
   0  14   1       28.24       54.80     11.96 o
   1  14   1       21.61       26.37      9.03 o
   2  14   1       84.37       94.16     12.43 o
   3  14   1        5.53       10.61      7.29 o
   4  14   1        9.93       10.93      5.86 o
   5  14   1       17.15       14.41      5.94 o
   1  15   1        0.06       16.47     10.06 o
   2  15   1        1.54       16.95      9.66 o
   3  15   1        3.34        5.86      7.92 o
  -4 -13   2      121.21      117.44     13.07 o
  -3 -13   2        0.30       -5.70      6.26 o
  -2 -13   2       77.62       97.64     12.83 o
  -1 -13   2        2.35        1.82      7.05 o
   0 -13   2       23.90       40.39     10.45 o
   1 -13   2       15.22       25.74     10.77 o
  -5 -12   2        4.12        2.06      6.97 o
  -4 -12   2       24.04       23.20      7.60 o
  -3 -12   2        0.01        4.67      6.73 o
  -2 -12   2       84.10       96.06     11.56 o
  -1 -12   2       15.73       18.37      7.44 o
   0 -12   2       14.19       16.16      8.55 o
   1 -12   2        0.36       -2.30      7.52 o
   2 -12   2        7.09        1.58      9.19 o
   3 -12   2        2.52        3.80     11.64 o
  -6 -11   2        6.76        8.55      7.29 o
  -5 -11   2        6.20       -1.03      6.41 o
  -4 -11   2       13.83       12.51      7.29 o
  -3 -11   2       42.22       38.88      8.39 o
  -2 -11   2       54.19       38.49      8.08 o
  -1 -11   2       32.64       30.81      8.00 o
   0 -11   2       18.92       20.83      7.68 o
   1 -11   2        1.00        4.83      7.13 o
   2 -11   2        3.74        6.73      8.32 o
   3 -11   2        1.37        3.64     10.69 o
   4 -11   2        0.93       -3.41     10.06 o
  -7 -10   2       26.09       28.03      9.34 o
  -6 -10   2       59.15       65.57     12.35 o
  -5 -10   2       81.56       80.78     11.25 o
  -4 -10   2      192.79      166.46     13.30 o
  -3 -10   2      202.51      205.58     14.02 o
  -2 -10   2      608.10      601.86     22.09 o
  -1 -10   2       52.16       61.22      9.19 o
   0 -10   2       44.58       37.14      8.16 o
   1 -10   2      164.46      161.47     13.86 o
   2 -10   2      122.31      111.74     13.15 o
   3 -10   2        8.08       14.65      8.87 o
   4 -10   2       93.90      120.92     11.61 o
   5 -10   2       30.22       35.06      9.38 o
  -7  -9   2       10.70       18.69      9.42 o
  -6  -9   2        2.87        1.43      7.44 o
  -4  -9   2        0.27       -0.87      6.89 o
  -3  -9   2       26.41       27.80      7.68 o
  -2  -9   2      534.17      445.54     17.82 o
  -1  -9   2       88.89       71.99      8.87 o
   0  -9   2      383.83      364.13     17.03 o
   1  -9   2        3.67        4.43      6.57 o
   2  -9   2      154.70      154.10      9.24 o
   3  -9   2        0.04       -2.57      4.77 o
   4  -9   2      127.43      153.92     13.34 o
   5  -9   2        1.79        4.22      6.99 o
  -8  -8   2        3.86        2.69      9.27 o
  -7  -8   2        3.02        7.92      8.63 o
  -6  -8   2      132.32      119.18     13.38 o
  -5  -8   2      119.65      108.18     11.40 o
  -4  -8   2      211.63      202.18     14.65 o
  -3  -8   2      229.41      191.73     12.20 o
  -2  -8   2      376.98      343.46     15.52 o
  -1  -8   2      170.20      157.91     10.53 o
   0  -8   2      215.02      179.85     11.40 o
   1  -8   2      154.91      138.35      7.60 o
   2  -8   2      216.36      218.02     10.77 o
   3  -8   2        4.59        0.48      6.41 o
   4  -8   2       50.23       49.26      7.75 o
   5  -8   2       23.45       27.41      7.77 o
   6  -8   2       12.11       13.40      9.52 o
  -8  -7   2        5.51       20.11     10.37 o
  -7  -7   2       40.84       43.16     10.30 o
  -6  -7   2       85.67       79.98     11.25 o
  -5  -7   2       27.58       29.62      8.32 o
  -4  -7   2       28.46       21.38      6.41 o
  -3  -7   2      382.04      356.53     17.03 o
  -2  -7   2      639.87      569.16     17.82 o
  -1  -7   2      303.18      243.52     11.64 o
   0  -7   2       72.63       62.09      4.36 o
   1  -7   2      209.14      208.12      8.55 o
   2  -7   2      459.30      422.18     13.23 o
   3  -7   2      203.50      199.88     10.61 o
   4  -7   2        8.80        8.87      6.02 o
   5  -7   2        2.76        1.39      5.71 o
   6  -7   2       23.44       28.71      8.96 o
  -8  -6   2        4.12       -1.19      9.03 o
  -7  -6   2       39.10       35.87      9.66 o
  -6  -6   2      108.35      107.54     13.07 o
  -5  -6   2      314.07      308.77     17.74 o
  -4  -6   2       70.22       81.57      9.58 o
  -3  -6   2     3411.73     3483.76     47.44 o
  -2  -6   2      222.90      208.12     10.85 o
  -1  -6   2      290.18      274.56      6.73 o
   0  -6   2       63.76       62.40      4.28 o
   1  -6   2        3.05        3.88      2.77 o
   2  -6   2      451.76      381.07     18.29 o
   3  -6   2      123.98      129.72      8.87 o
   4  -6   2        0.97       -1.11      5.46 o
   5  -6   2       17.09       20.25     10.45 o
   6  -6   2        9.54       11.88     10.77 o
   7  -6   2       41.30       59.16     17.66 o
  -8  -5   2        0.97       -8.39      8.39 o
  -7  -5   2       17.29       11.01     10.37 o
  -6  -5   2      221.69      250.49     18.29 o
  -5  -5   2      380.34      326.91     17.50 o
  -4  -5   2        8.47        9.03      5.78 o
  -3  -5   2      167.57      190.46     11.40 o
  -2  -5   2      180.95      169.63      4.51 o
  -1  -5   2     2450.89     2662.77     24.55 o
   0  -5   2      950.22      924.42     13.30 o
   1  -5   2      294.25      264.58      8.24 o
   2  -5   2     1376.61     1391.65     22.02 o
   3  -5   2     1314.29     1191.37     44.35 o
   4  -5   2       16.33       14.81      5.78 o
   5  -5   2      142.80      140.49     11.17 o
   6  -5   2      347.77      340.29     24.71 o
   7  -5   2        0.00       -6.18     11.88 o
  -8  -4   2        4.32       -1.11     10.45 o
  -7  -4   2       38.65       28.67     11.48 o
  -6  -4   2        3.91       14.10      9.19 o
  -5  -4   2      267.04      242.80     16.16 o
  -4  -4   2      124.92      114.67      6.02 o
  -3  -4   2       15.58       14.89      2.22 o
  -2  -4   2       46.49       51.48      2.85 o
  -1  -4   2       79.46       54.17      2.93 o
   0  -4   2      876.95      860.19     12.12 o
   1  -4   2     2730.73     2761.29     25.34 o
   2  -4   2       52.30       45.46      4.59 o
   3  -4   2      469.16      399.92     12.99 o
   4  -4   2       46.27       46.41      6.41 o
   5  -4   2      194.06      171.53     11.25 o
   7  -4   2      124.60      119.50     17.11 o
  -9  -3   2        0.02        5.07     12.20 o
  -8  -3   2       11.70       23.12     14.10 o
  -7  -3   2       53.92       54.17     15.20 o
  -6  -3   2       11.48        9.74      6.02 o
  -5  -3   2        3.19        1.19      4.20 o
  -4  -3   2      441.87      434.77     11.88 o
  -3  -3   2        5.45        6.18      2.61 o
  -2  -3   2        0.77        2.61      1.50 o
  -1  -3   2     2310.93     2770.79     26.37 o
   0  -3   2     4335.44     4265.87     27.95 o
   1  -3   2       88.92       97.01      4.43 o
   2  -3   2      451.52      535.58     12.12 o
   3  -3   2       77.00       72.86      6.34 o
   4  -3   2     1059.97      987.14     21.70 o
   5  -3   2      845.63      754.31     29.62 o
   6  -3   2       28.88       32.79      8.63 o
   7  -3   2        4.84       11.40     10.06 o
   8  -3   2       94.09      102.79     19.01 o
  -7  -2   2       51.58       69.85     12.91 o
  -6  -2   2       21.22       26.53      9.03 o
  -5  -2   2        1.06        6.65      6.02 o
  -4  -2   2      142.97      180.64     11.40 o
  -3  -2   2      883.28     1011.45     21.07 o
  -2  -2   2       21.79       23.84      2.53 o
  -1  -2   2     4372.71     4667.06     39.44 o
   0  -2   2     4174.21     3952.98     24.87 o
   1  -2   2      547.57      488.06     13.70 o
   2  -2   2     2107.99     1943.15     21.70 o
   3  -2   2      474.36      417.42     11.80 o
   4  -2   2      231.81      236.63     10.77 o
   5  -2   2      215.20      186.10     15.44 o
   6  -2   2      189.27      195.13     18.29 o
   7  -2   2      113.51       93.53     15.13 o
   8  -2   2       62.58       54.17     14.89 o
  -8  -1   2       39.19       45.69     14.18 o
  -7  -1   2       93.89      108.73     14.10 o
  -6  -1   2     2723.60     3457.39     62.32 o
  -5  -1   2      486.82      682.64     24.87 o
  -4  -1   2     3842.99     5762.29     67.79 o
  -3  -1   2      688.46     1005.27     22.97 o
  -2  -1   2     2441.54     2957.05     31.44 o
  -1  -1   2      341.00      480.70      7.05 o
   0  -1   2     5087.31     5360.47     49.81 o
   1  -1   2     2926.19     2397.95     45.54 o
   2  -1   2     9915.88     9163.04    308.38 o
   3  -1   2       50.56       32.15      4.04 o
   4  -1   2      657.87      569.71     21.94 o
   5  -1   2       20.29       19.01      7.44 o
   6  -1   2      206.02      175.97     15.60 o
   7  -1   2        6.82        3.64      9.50 o
   8  -1   2        0.01       -2.22      9.66 o
  -8   0   2       17.98       10.61     10.45 o
  -7   0   2        1.03        8.16     10.93 o
  -6   0   2      153.24      236.15     19.48 o
  -5   0   2       15.88       30.57      8.55 o
  -4   0   2     1548.25     2611.85     47.52 o
  -3   0   2       70.98       75.31      7.84 o
  -2   0   2     8272.94    14601.21    107.31 o
  -1   0   2      556.41      869.06     13.86 o
   0   0   2     4993.97     4507.48     45.77 o
   1   0   2     1894.80     1676.87     34.84 o
   2   0   2     2031.47     1768.94     19.96 o
   3   0   2     2340.62     2154.36     35.08 o
   4   0   2        1.69       -5.31      5.39 o
   5   0   2      138.59      144.29     12.35 o
   6   0   2       46.76       38.65      9.27 o
   7   0   2        9.67        3.72     10.14 o
   8   0   2       20.56       22.89     12.67 o
   9   0   2        0.10      -11.01     11.01 o
  -8   1   2       57.51       57.65     13.94 o
  -7   1   2       22.93       18.85     11.64 o
  -6   1   2      158.09      224.59     20.51 o
  -5   1   2      323.12      432.39     22.25 o
  -4   1   2       12.98       10.14      7.13 o
  -3   1   2       41.43       71.75      8.55 o
  -2   1   2     2512.37     3226.54     41.42 o
  -1   1   2       78.75       65.25      4.28 o
   0   1   2     2668.79     2377.60     20.23 o
   1   1   2      460.50      423.07     12.71 o
   2   1   2       12.92       25.18      4.51 o
   3   1   2       71.73       75.23      6.65 o
   5   1   2      375.06      382.74     17.58 o
   6   1   2        0.49       -2.14      7.21 o
   7   1   2       93.66       67.55     13.07 o
   8   1   2       70.45       52.19     14.25 o
   9   1   2        0.68       -9.90      9.90 o
  -8   2   2       15.90        8.95     11.01 o
  -7   2   2       46.55       65.02     15.13 o
  -6   2   2      161.32      206.46     19.56 o
  -5   2   2       68.15       65.25     11.48 o
  -4   2   2      472.21      440.87     20.99 o
  -3   2   2      700.27      840.55     25.02 o
  -2   2   2       74.30       79.51      7.60 o
  -1   2   2      880.86     1066.40     24.99 o
   0   2   2     2187.25     2365.82     23.36 o
   1   2   2      656.30      574.24      7.85 o
   3   2   2       70.95       94.16      6.81 o
   4   2   2      497.27      562.27     18.37 o
   5   2   2       66.02       87.35      8.87 o
   6   2   2        3.11       -1.66      5.94 o
   7   2   2        0.81       -6.73      6.73 o
   8   2   2       19.25       10.37     10.69 o
   9   2   2       10.52       -5.23     10.53 o
  -8   3   2        8.34       19.80     12.43 o
  -7   3   2        6.44        9.98     10.93 o
  -6   3   2      354.86      394.62     26.93 o
  -5   3   2       22.88       13.38      8.87 o
  -4   3   2     3474.75     3562.48     62.01 o
  -3   3   2      394.22      391.92     18.53 o
  -2   3   2     2256.40     2764.76    150.51 o
  -1   3   2     1539.30     1716.16     86.72 o
   0   3   2       87.41       95.45      2.56 o
   1   3   2      485.32      379.94      6.81 o
   2   3   2     5118.58     5381.89    276.07 o
   3   3   2       80.43      100.10      6.57 o
   4   3   2       53.66       89.09      9.50 o
   5   3   2       66.72       64.23      8.00 o
   6   3   2       33.47       30.89      7.76 o
   7   3   2        0.00       -1.82      8.08 o
   8   3   2       49.13       43.08     14.02 o
  -8   4   2        0.90       -2.06     11.32 o
  -7   4   2      209.25      214.45     22.41 o
  -6   4   2       44.40       31.52     13.54 o
  -5   4   2      225.11      241.38     19.56 o
  -4   4   2     1205.96     1150.67     36.11 o
  -3   4   2      477.13      502.86     14.71 o
  -2   4   2     1529.78     1786.46     38.61 o
  -1   4   2       81.52       90.18      3.33 o
   0   4   2        3.44        1.36      1.07 o
   1   4   2       12.88        8.96      1.62 o
   2   4   2     1578.43     1661.38    158.31 o
   3   4   2      222.09      218.55      6.27 o
   4   4   2     1373.99     1507.21     20.51 o
   5   4   2       12.36        4.31      8.04 o
   6   4   2      163.73      148.41     10.77 o
   7   4   2        0.60       -5.07      7.76 o
   9   4   2        2.81        1.43     12.43 o
  -8   5   2        1.11       -7.68     13.07 o
  -7   5   2       36.02       36.03     12.83 o
  -6   5   2       61.98       85.37     17.03 o
  -5   5   2      233.63      216.67     19.96 o
  -4   5   2       32.18       41.58     11.25 o
  -3   5   2        0.15       -1.96      4.01 o
  -2   5   2       25.33       41.17      6.57 o
  -1   5   2      736.50      891.95     29.78 o
   0   5   2     1464.28     1437.83     66.80 o
   1   5   2      207.61      152.78      3.54 o
   2   5   2     1762.83     1749.76    165.47 o
   3   5   2        5.96        4.01      1.98 o
   4   5   2     1693.35     1591.60    197.31 o
   5   5   2       54.60       57.33      6.49 o
   6   5   2      148.49      162.66     15.60 o
   7   5   2        9.26       14.10      8.47 o
   8   5   2       48.52       46.33     11.48 o
   9   5   2       25.52       18.21     10.45 o
  -7   6   2        4.85       -3.09     11.40 o
  -6   6   2      179.05      203.76     24.00 o
  -5   6   2       42.44       46.57     13.15 o
  -4   6   2      494.17      497.11     18.17 o
  -3   6   2     1347.76     1384.25     25.55 o
  -2   6   2       66.75       82.28      6.84 o
  -1   6   2       35.79       31.07      2.81 o
   0   6   2      374.74      376.51     16.87 o
   1   6   2     1111.97      923.31      9.48 o
   2   6   2     3103.38     3036.77     82.32 o
   3   6   2      106.35       94.95     12.24 o
   4   6   2     1594.13     1220.68     96.89 o
   5   6   2      257.53      261.97     14.73 o
   6   6   2        8.46       14.49      8.08 o
   7   6   2      165.32      172.09     16.31 o
   8   6   2       15.59       20.19     10.69 o
   9   6   2        0.09        7.68      9.98 o
  -7   7   2       11.61       13.94     14.25 o
  -6   7   2      116.62      111.82     18.61 o
  -5   7   2        9.75       -8.87     10.85 o
  -4   7   2     1076.83     1029.89     79.55 o
  -3   7   2      124.50      118.56      8.93 o
  -2   7   2       38.78       35.02      5.42 o
  -1   7   2     1227.48     1283.44     19.09 o
   0   7   2      898.70      888.26     10.73 o
   1   7   2       24.91       19.80      2.15 o
   2   7   2     1318.93     1086.53     11.48 o
   3   7   2       34.93       24.39      4.91 o
   4   7   2     1039.82      919.74     24.07 o
   5   7   2       65.33       44.27      7.05 o
   6   7   2      262.15      224.12     15.05 o
   7   7   2       42.90       32.71      8.63 o
   8   7   2       13.61       15.13      9.03 o
  -6   8   2       27.48       34.21     14.33 o
  -5   8   2        0.66       -6.29      6.29 o
  -4   8   2        6.16       -5.53      6.77 o
  -3   8   2       48.66       40.53      7.53 o
  -2   8   2       66.15       53.32      6.36 o
  -1   8   2       61.17       59.97      3.80 o
   0   8   2      273.42      232.90      9.70 o
   1   8   2        0.20       -0.02      2.13 o
   2   8   2      181.45      152.37      6.81 o
   3   8   2      654.47      579.37     17.26 o
   4   8   2      199.44      215.72     12.99 o
   5   8   2      297.45      347.50     17.66 o
   6   8   2       23.54       22.33      7.60 o
   7   8   2        0.01        4.51      6.57 o
   8   8   2        0.23        5.07      8.24 o
  -6   9   2       81.78       96.22     17.98 o
  -5   9   2      221.62      226.17     21.46 o
  -4   9   2        1.47        1.93      5.38 o
  -3   9   2      354.17      326.16     14.13 o
  -2   9   2      748.73      688.96     17.66 o
  -1   9   2      111.10      106.89      7.08 o
   0   9   2      317.30      299.20     13.38 o
   1   9   2       70.80       59.55      4.91 o
   2   9   2      495.63      494.80     12.51 o
   3   9   2     1180.17      991.89     24.15 o
   4   9   2      113.01      118.08     10.22 o
   5   9   2       20.77       25.18      8.00 o
   6   9   2       49.76       52.50      9.19 o
   7   9   2       16.52       11.80      8.00 o
   8   9   2       70.57       77.13     11.80 o
  -5  10   2        0.61       -1.22      6.42 o
  -4  10   2       67.83       79.64      8.84 o
  -3  10   2       82.61       68.11      8.16 o
  -2  10   2      125.31      107.68      8.46 o
  -1  10   2      377.73      348.94     11.59 o
   0  10   2      196.02      205.03      9.34 o
   1  10   2      358.97      354.47     11.09 o
   2  10   2     1162.42     1135.54     19.96 o
   3  10   2      196.99      180.16     11.17 o
   4  10   2       76.57       65.33      8.24 o
   5  10   2       44.63       45.46      8.79 o
   6  10   2        5.91        7.44      6.89 o
   7  10   2       63.90       54.09      9.98 o
   8  10   2       13.33       18.69      8.32 o
  -5  11   2        0.95       -3.53      6.00 o
  -4  11   2      230.14      216.40     13.13 o
  -3  11   2        0.10       -4.19      5.03 o
  -2  11   2       29.20       21.46      8.95 o
  -1  11   2       58.89       51.08      9.74 o
   0  11   2       42.11       29.14      8.32 o
   1  11   2      835.37      856.78     17.90 o
   2  11   2        0.04       -4.51      4.51 o
   3  11   2       58.05       50.21      6.34 o
   4  11   2       24.60       41.18      8.47 o
   5  11   2        3.97        1.19      6.02 o
   6  11   2        0.54        3.48      7.13 o
   7  11   2       22.13       24.15      9.74 o
  -4  12   2       45.29       36.61      7.70 o
  -3  12   2       56.12       60.82     12.12 o
  -2  12   2        0.02       -4.20      6.10 o
  -1  12   2        3.53        7.21      6.65 o
   0  12   2       16.88       18.06      7.29 o
   1  12   2        9.36       13.23      6.81 o
   2  12   2       13.62       11.88      5.39 o
   3  12   2      108.46      108.65      8.39 o
   4  12   2      230.89      246.29     11.88 o
   5  12   2        0.46       11.25      8.00 o
   6  12   2       16.83       22.41      8.71 o
   7  12   2        0.00        0.48      7.60 o
  -3  13   2       53.80       80.78     13.15 o
  -2  13   2        5.47        5.46      8.16 o
  -1  13   2       16.94       15.92      8.47 o
   0  13   2        1.69        4.99      8.00 o
   1  13   2       12.22       17.18      8.55 o
   2  13   2       57.59       60.42      7.05 o
   3  13   2       53.53       71.43      8.00 o
   4  13   2       69.02       79.43      8.32 o
   5  13   2      170.46      192.36     11.48 o
   6  13   2        1.68        3.25      8.24 o
  -2  14   2        0.10       -4.20      7.76 o
  -1  14   2        1.41       12.27      8.39 o
   0  14   2      135.08      160.44     15.92 o
   1  14   2       32.93       24.23      9.34 o
   2  14   2       66.02       96.69     12.43 o
   3  14   2      248.76      329.76     14.89 o
   4  14   2        4.06        3.64      5.46 o
   5  14   2        0.79        1.11      5.54 o
   0  15   2       53.67       69.85     13.15 o
   1  15   2       23.66       38.25     11.88 o
   2  15   2       42.01       74.44     12.83 o
   3  15   2        0.29       10.93      9.11 o
   4  15   2       41.49       69.69     14.65 o
  -3 -13   3        1.82       -3.48      6.73 o
  -2 -13   3        7.11        8.32      7.29 o
  -1 -13   3       33.70       56.23     11.72 o
   0 -13   3        0.06       -2.06      8.47 o
  -5 -12   3        0.10       -1.90      7.84 o
  -4 -12   3       54.25       48.62      9.19 o
  -3 -12   3        0.14        4.59      6.73 o
  -2 -12   3       44.94       44.51      9.19 o
  -1 -12   3       11.25       19.48      8.00 o
   0 -12   3      120.76      160.13     15.68 o
   1 -12   3       23.03       25.66     10.30 o
   2 -12   3      296.48      434.93     27.32 o
  -6 -11   3        5.24        8.08      7.92 o
  -5 -11   3       21.86       13.78      7.36 o
  -4 -11   3       26.71       27.00      8.00 o
  -3 -11   3       12.73        3.17      6.26 o
  -2 -11   3       82.78       89.88     10.61 o
  -1 -11   3       10.88        9.42      6.57 o
   0 -11   3       39.12       23.60      9.42 o
   1 -11   3        4.36       -5.15      7.68 o
   2 -11   3       77.68       81.49     13.70 o
   3 -11   3       16.40       17.42     11.72 o
  -6 -10   3       15.40       15.60      9.19 o
  -5 -10   3      234.36      250.01     17.11 o
  -4 -10   3       21.24       17.42      7.13 o
  -3 -10   3       61.67       55.43      8.79 o
  -2 -10   3      124.10      123.14     11.56 o
  -1 -10   3      147.11      125.92     11.72 o
   0 -10   3       14.15       11.64      7.36 o
   1 -10   3       10.87        9.74      7.84 o
   2 -10   3        2.80       -1.50      8.47 o
   3 -10   3       65.67       74.44     12.99 o
   4 -10   3        6.20        8.74      7.27 o
  -7  -9   3       75.64       67.23     11.80 o
  -6  -9   3       16.40       13.94      7.68 o
  -5  -9   3       64.57       79.75     11.88 o
  -4  -9   3      301.62      295.55     17.26 o
  -3  -9   3        9.03       11.17      6.41 o
  -2  -9   3       38.60       27.64      7.05 o
  -1  -9   3        1.52        4.91      7.13 o
   0  -9   3      125.94      125.05     11.32 o
   1  -9   3       46.22       40.63      9.82 o
   2  -9   3      147.03      172.56     14.89 o
   3  -9   3      122.49      137.72      9.90 o
   4  -9   3        2.94        4.91      6.78 o
   5  -9   3        4.25       -0.13      6.78 o
  -7  -8   3       37.94       36.51     11.40 o
  -6  -8   3      101.03      101.68     13.30 o
  -5  -8   3        1.37       -2.77      5.86 o
  -4  -8   3       83.13       71.11     10.22 o
  -3  -8   3      159.84      148.96     11.32 o
  -2  -8   3       89.28       76.82      8.63 o
  -1  -8   3      525.15      507.39     18.69 o
   0  -8   3      135.48      121.01     10.61 o
   1  -8   3       81.16       79.35      6.34 o
   2  -8   3      355.42      340.53     12.83 o
   3  -8   3       12.44       10.77      5.39 o
   4  -8   3       22.20       14.89      5.23 o
   5  -8   3        0.07       -3.23      6.94 o
   6  -8   3       62.27       70.50     10.76 o
  -8  -7   3       64.02       54.56     12.59 o
  -7  -7   3      103.49      102.16     14.89 o
  -6  -7   3        6.50        5.23      6.89 o
  -5  -7   3       28.32       31.76      8.87 o
  -4  -7   3      181.64      156.64     12.35 o
  -3  -7   3      198.44      231.48     14.25 o
  -2  -7   3       10.19        7.60      4.91 o
  -1  -7   3      148.81      135.18      9.82 o
   0  -7   3      383.91      321.05      9.19 o
   1  -7   3      301.60      294.83     10.37 o
   2  -7   3     1372.05     1248.95     22.81 o
   3  -7   3       33.63       34.92      6.02 o
   4  -7   3       60.67       60.42      7.68 o
   5  -7   3       45.70       42.76      6.81 o
   6  -7   3       19.91       31.46      9.02 o
  -8  -6   3        0.26        1.98      8.71 o
  -7  -6   3       38.22       28.51     10.45 o
  -6  -6   3        0.42        1.66      7.05 o
  -5  -6   3     1092.56     1204.44     33.97 o
  -4  -6   3      760.01      837.78     26.69 o
  -3  -6   3      301.59      354.15     16.16 o
  -2  -6   3       38.11       28.51      6.41 o
  -1  -6   3      333.76      327.46      8.16 o
   0  -6   3      845.04      731.03     13.23 o
   1  -6   3       92.69      103.98      6.26 o
   2  -6   3       19.59       13.30      4.36 o
   3  -6   3      184.28      170.34      9.66 o
   4  -6   3       83.52       85.21      8.79 o
   5  -6   3       77.67       84.82      9.66 o
   6  -6   3       66.69       71.10     10.64 o
   7  -6   3       27.10       22.65     12.67 o
  -8  -5   3        0.01       -6.57      8.79 o
  -7  -5   3       52.49       50.76     12.51 o
  -6  -5   3      209.04      239.16     18.53 o
  -5  -5   3      169.55      217.94     16.16 o
  -4  -5   3        8.63       16.47      6.81 o
  -3  -5   3       62.28       95.90      9.19 o
  -2  -5   3       94.86      112.22      4.75 o
  -1  -5   3      169.54      171.53      5.94 o
   0  -5   3      359.34      367.14      9.11 o
   1  -5   3     1155.34     1041.22     27.08 o
   2  -5   3       32.31       36.98      4.67 o
   3  -5   3      471.56      493.21     15.36 o
   4  -5   3        4.66        3.72      4.91 o
   5  -5   3        7.87       10.77      6.02 o
   6  -5   3       14.14       15.28      8.71 o
   7  -5   3       10.60       12.91     12.75 o
  -8  -4   3        0.78        1.43     11.96 o
  -7  -4   3        0.69       -4.43      8.32 o
  -6  -4   3      121.68      113.09     14.02 o
  -5  -4   3       10.41        9.66      7.44 o
  -4  -4   3      179.64      137.16      6.18 o
  -3  -4   3        8.03        8.00      2.38 o
  -2  -4   3     1294.53     1538.63     28.67 o
  -1  -4   3      351.33      342.82      7.60 o
   0  -4   3      903.81      852.11     12.83 o
   1  -4   3     3468.21     3399.26     30.01 o
   2  -4   3        5.82        0.48      2.69 o
   3  -4   3      383.87      399.45     13.07 o
   4  -4   3       63.35       50.21      6.57 o
   5  -4   3       25.34       22.65      6.41 o
   6  -4   3      254.40      227.44     19.09 o
   7  -4   3       52.40       68.82     15.44 o
   8  -4   3        4.38       19.09     11.80 o
  -8  -3   3        0.02       -4.99     11.96 o
  -7  -3   3      131.89      126.47     17.50 o
  -6  -3   3        0.63       -8.08      8.08 o
  -5  -3   3      252.46      303.86     11.80 o
  -4  -3   3      104.22       98.04      5.78 o
  -3  -3   3      786.17      848.39     13.30 o
  -2  -3   3       27.31       30.01      2.53 o
  -1  -3   3     2068.75     2478.02     35.08 o
   0  -3   3     2300.75     2265.70     20.04 o
   1  -3   3     2413.71     1942.91     63.12 o
   2  -3   3       51.94       53.69      4.59 o
   3  -3   3     2386.39     2705.22     40.70 o
   4  -3   3      516.87      502.95     15.84 o
   5  -3   3      200.97      181.67     11.32 o
   6  -3   3        5.27        5.94      8.00 o
   7  -3   3        7.03        3.80      7.13 o
   8  -3   3       16.72       13.54     10.77 o
  -7  -2   3       33.08       40.70     10.85 o
  -6  -2   3      326.48      405.94     20.59 o
  -5  -2   3      208.38      228.39     13.70 o
  -4  -2   3      293.87      358.35     11.72 o
  -3  -2   3     1113.86     1229.62     17.42 o
  -2  -2   3     1545.28     1918.36     19.01 o
  -1  -2   3      116.68      138.59      4.36 o
   0  -2   3      948.46      865.58     18.61 o
   1  -2   3     2502.78     2255.72     25.82 o
   2  -2   3       65.65       62.48      4.59 o
   3  -2   3     3149.08     2809.67     30.89 o
   4  -2   3      723.21      621.19     16.55 o
   5  -2   3      182.71      163.37     14.02 o
   6  -2   3        1.48        5.62      8.16 o
   7  -2   3       69.25       60.90     13.70 o
   8  -2   3       28.94       35.64     13.38 o
  -8  -1   3      226.99      208.51     20.99 o
  -7  -1   3        6.29        7.05     10.45 o
  -6  -1   3      746.35      948.17     33.02 o
  -5  -1   3       49.00       66.76     10.45 o
  -4  -1   3        2.19        5.62      7.05 o
  -3  -1   3     1501.97     2019.25     31.84 o
  -2  -1   3     2339.67     3192.17     34.13 o
  -1  -1   3      683.95      794.14      9.66 o
   0  -1   3      481.45      444.67      6.73 o
   1  -1   3      932.36      849.50     10.37 o
   2  -1   3      123.97       97.86      2.90 o
   3  -1   3      352.83      264.06     14.65 o
   4  -1   3      532.38      523.38     22.09 o
   5  -1   3       22.55       27.72      8.47 o
   6  -1   3      327.40      274.01     19.09 o
   7  -1   3       17.41        5.39      8.24 o
   8  -1   3        0.16       -8.39      9.03 o
  -8   0   3      109.15      137.40     18.77 o
  -7   0   3      118.61      116.73     15.52 o
  -6   0   3      723.73      896.06     34.29 o
  -5   0   3      243.18      295.71     18.53 o
  -4   0   3     5658.99     8948.05     93.29 o
  -3   0   3     1088.86     1662.09     31.68 o
  -2   0   3     1223.63     1854.06     28.27 o
  -1   0   3      739.11      922.12     24.47 o
   0   0   3    15505.74    16079.66    105.64 o
   1   0   3      170.40      158.05      3.03 o
   2   0   3        0.10       -0.41      1.13 o
   3   0   3      279.79      235.41     11.09 o
   4   0   3        8.81        8.88      2.63 o
   5   0   3        0.26        1.66      6.89 o
   6   0   3       85.87       77.05     11.17 o
   7   0   3        0.01        2.45      7.13 o
   8   0   3       11.41        8.63     10.53 o
   9   0   3        0.09       -8.24     10.06 o
  -8   1   3      154.86      183.96     21.38 o
  -7   1   3        3.46       11.48     11.96 o
  -6   1   3        7.00        0.08     10.61 o
  -5   1   3       67.58       81.49     11.56 o
  -4   1   3        0.55        3.80      6.41 o
  -3   1   3      423.56      645.97     21.07 o
  -2   1   3     6677.27    10401.47     85.69 o
  -1   1   3      132.67      186.02      8.08 o
   0   1   3     4525.60     3917.42     81.65 o
   1   1   3      607.69      474.37      7.64 o
   2   1   3     5817.01     5105.05    165.08 o
   3   1   3      326.73      292.14      8.55 o
   4   1   3       46.27       42.05      6.81 o
   5   1   3      242.92      289.37     17.03 o
   6   1   3       41.10       45.77      8.87 o
   7   1   3        2.99       10.61      7.84 o
   8   1   3      164.35      153.24     16.87 o
   9   1   3        1.07        1.58     11.72 o
  -8   2   3        8.98        8.79     11.80 o
  -7   2   3        6.54       16.23     11.17 o
  -6   2   3        7.43       -8.08      8.63 o
  -5   2   3        0.41        6.41      9.19 o
  -4   2   3      209.47      265.93     17.11 o
  -3   2   3      340.80      367.93     17.26 o
  -2   2   3      294.01      395.96     15.28 o
  -1   2   3       37.93       41.58      4.91 o
   0   2   3     6049.29     6708.86     56.11 o
   1   2   3     3164.47     2764.11     19.41 o
   2   2   3     4948.65     4642.31     29.71 o
   3   2   3      200.82      190.77      9.34 o
   5   2   3      650.49      724.37     24.23 o
   6   2   3      264.52      233.62     15.05 o
   7   2   3        0.65       -4.04      6.26 o
   8   2   3       48.04       22.57     10.06 o
   9   2   3        2.02       -4.83      9.58 o
  -8   3   3        4.41        3.88     11.72 o
  -7   3   3        2.15        8.55     11.01 o
  -6   3   3       31.83       36.19     13.62 o
  -5   3   3       37.90       50.84     11.25 o
  -4   3   3      283.22      348.61     20.35 o
  -3   3   3       29.94       33.74      7.36 o
  -2   3   3     1186.14     1409.94     30.81 o
  -1   3   3      626.81      569.87     46.80 o
   0   3   3     7473.83     7768.96     67.51 o
   1   3   3       51.39       47.11      2.34 o
   2   3   3     2407.20     2408.59     53.53 o
   3   3   3      968.93     1261.85     22.57 o
   4   3   3     3207.11     3839.49     47.83 o
   5   3   3      134.00      156.56     11.25 o
   6   3   3      637.77      541.84     20.75 o
   7   3   3       27.89       24.47      7.92 o
   8   3   3       34.84       23.28      9.90 o
  -8   4   3       66.05       68.26     16.63 o
  -7   4   3      131.14      124.49     18.06 o
  -6   4   3      501.68      544.45     30.96 o
  -5   4   3        0.95       -9.19      9.82 o
  -4   4   3      329.96      319.78     20.04 o
  -3   4   3      411.68      409.82     20.11 o
  -2   4   3     1676.69     2242.17     79.19 o
  -1   4   3     4835.65     5246.43    101.37 o
   0   4   3    12341.14    13426.27    192.28 o
   1   4   3       41.48       40.28      4.87 o
   2   4   3      457.49      433.46     28.23 o
   3   4   3       85.90       90.92     15.40 o
   4   4   3     5531.93     6139.94     61.37 o
   5   4   3       41.15       58.84      7.92 o
   6   4   3      286.92      272.98     14.73 o
   7   4   3      122.47       90.36     11.17 o
  -7   5   3       42.00       25.02     12.99 o
  -6   5   3       82.36       72.86     15.28 o
  -5   5   3       86.44       76.02     15.13 o
  -4   5   3      437.05      424.79     23.76 o
  -3   5   3        6.47        7.84      5.01 o
  -2   5   3       50.15       52.94      5.42 o
  -1   5   3        1.58        5.21      2.08 o
   0   5   3     8572.38     9051.37    252.74 o
   1   5   3      474.26      456.43      7.52 o
   2   5   3      699.91      673.06     16.59 o
   3   5   3        1.46        2.03      3.72 o
   4   5   3      198.67      173.32     24.23 o
   5   5   3      104.69      117.22      6.91 o
   6   5   3      463.04      327.62     18.45 o
   7   5   3        3.09       -7.05      7.05 o
   8   5   3       40.02       32.71     11.40 o
  -7   6   3        3.22       11.80     13.46 o
  -6   6   3       24.27       19.96     13.07 o
  -5   6   3      104.69      108.41     16.39 o
  -4   6   3       18.81       12.27      9.82 o
  -3   6   3      935.12      885.71     20.63 o
  -2   6   3      585.21      590.50     15.03 o
  -1   6   3      161.75      202.57      5.71 o
   0   6   3        0.36        4.35      1.76 o
   1   6   3      203.79      190.42      4.39 o
   2   6   3     1939.86     1920.41     14.37 o
   3   6   3      534.41      540.29      8.92 o
   4   6   3      389.29      333.87     29.50 o
   5   6   3      149.57      135.02     10.30 o
   6   6   3      549.24      566.78     23.12 o
   7   6   3       23.21       16.79      7.60 o
   8   6   3       76.84       61.45     12.04 o
  -7   7   3        0.59      -13.23     13.94 o
  -6   7   3       20.29        7.68     12.51 o
  -5   7   3       40.36       34.77     12.27 o
  -4   7   3       20.79       17.82      7.02 o
  -3   7   3       54.27       58.80      7.14 o
  -2   7   3      830.75      827.44     54.68 o
  -1   7   3      388.55      370.19      8.91 o
   0   7   3     3468.47     3543.64     23.51 o
   1   7   3      509.59      564.21     25.82 o
   2   7   3      115.88       84.36      3.25 o
   3   7   3        6.63        5.95      1.94 o
   4   7   3       92.75      100.10      8.00 o
   5   7   3        5.54        1.03      4.43 o
   6   7   3      123.13      103.27     11.01 o
   7   7   3        2.71        2.22      6.73 o
   8   7   3       61.64       59.16     10.85 o
  -6   8   3       14.86       10.61     14.10 o
  -5   8   3       51.48       50.60     13.23 o
  -4   8   3        0.03       -5.49      5.49 o
  -3   8   3        3.18       -5.74      5.74 o
  -2   8   3        0.90       -4.06      4.06 o
  -1   8   3        9.15        9.66      2.49 o
   0   8   3     1538.38     1396.87     54.44 o
   1   8   3     1231.86     1225.01     16.79 o
   2   8   3      794.80      705.45     13.23 o
   3   8   3        8.58        6.18      3.41 o
   4   8   3       21.54       17.58      5.86 o
   5   8   3       48.99       41.26      7.21 o
   6   8   3      106.60      105.09     10.85 o
   7   8   3        2.28        6.73      7.36 o
  -6   9   3       46.90       58.36     16.47 o
  -5   9   3       64.70       74.05     15.44 o
  -4   9   3        0.61       -4.15      5.27 o
  -3   9   3      522.16      485.63     17.02 o
  -2   9   3      286.83      256.97     12.03 o
  -1   9   3      118.19      111.81      6.65 o
   0   9   3     1382.65     1291.05     39.64 o
   1   9   3      592.20      583.02     12.51 o
   2   9   3      774.94      776.17     15.05 o
   3   9   3       42.06       42.61      5.07 o
   4   9   3      343.51      258.48     12.83 o
   5   9   3       59.36       63.59      9.34 o
   6   9   3       96.37      120.21     11.48 o
   7   9   3       14.91        9.90      6.81 o
  -5  10   3        5.55        8.08      7.43 o
  -4  10   3        1.11        4.58      5.71 o
  -3  10   3      240.58      257.32     18.57 o
  -2  10   3      128.78      121.35      8.98 o
  -1  10   3      326.65      290.85     12.20 o
   0  10   3      469.25      435.72     11.56 o
   1  10   3      800.34      784.64     15.84 o
   2  10   3       31.72       33.74      4.99 o
   3  10   3        5.55        5.46      4.12 o
   4  10   3      314.22      310.43     25.58 o
   5  10   3       14.40       21.86      7.21 o
   6  10   3       57.46       67.23     10.85 o
   7  10   3       12.48        4.36      7.05 o
  -5  11   3        8.03        3.26      7.24 o
  -4  11   3       27.08       19.19      6.87 o
  -3  11   3        0.34       -0.10      4.70 o
  -2  11   3      254.53      249.34     11.60 o
  -1  11   3      243.12      256.58     16.47 o
   0  11   3      930.01      893.93     26.77 o
   1  11   3        0.27       -3.41      4.04 o
   2  11   3        1.35        0.40      4.36 o
   3  11   3       78.95       81.33      7.21 o
   4  11   3        0.22       -4.75      4.83 o
   5  11   3       49.49       44.35      9.03 o
   6  11   3        0.31       -4.67      6.73 o
  -4  12   3        1.23        9.07      6.38 o
  -3  12   3        6.46        9.50      7.68 o
  -2  12   3       30.64       33.89      9.34 o
  -1  12   3       66.58       71.35     10.61 o
   0  12   3       87.85      131.93     12.59 o
   1  12   3        0.63        0.24      4.75 o
   2  12   3      228.78      258.96     11.40 o
   3  12   3        0.83       -5.07      5.07 o
   4  12   3        0.64       -1.90      5.15 o
   5  12   3       23.86       20.43      5.78 o
   6  12   3       30.29       32.15      7.52 o
  -3  13   3        6.87       13.15      7.84 o
  -2  13   3       98.24       97.96     13.86 o
  -1  13   3       11.24       14.18      7.52 o
   0  13   3        1.32       -2.38      6.49 o
   1  13   3       28.16       30.09      8.39 o
   2  13   3       53.76       64.62      7.29 o
   3  13   3       74.69       84.18      7.92 o
   4  13   3        3.15        5.78      5.46 o
   5  13   3       48.30       38.09      6.73 o
   6  13   3       32.14       31.04      7.21 o
  -2  14   3        2.63        8.32      8.71 o
  -1  14   3        9.02        6.65      8.79 o
   0  14   3       22.82       41.18     10.77 o
   1  14   3      158.27      187.92     16.00 o
   2  14   3        0.56        5.07      7.21 o
   3  14   3       19.06       29.54      6.34 o
   4  14   3        1.42        0.16      5.54 o
   5  14   3        0.01        2.93      5.78 o
   6  14   3       40.76       40.47     11.72 o
   0  15   3       83.18      126.23     15.44 o
   1  15   3      180.50      267.04     19.96 o
   2  15   3       24.03       37.46      9.90 o
   3  15   3        4.39        4.36      7.36 o
   4  15   3        0.32       -2.85      6.02 o
  -4 -12   4        2.21        3.56      6.73 o
  -3 -12   4       21.00       18.37      8.79 o
  -2 -12   4       72.17      104.30     12.59 o
  -1 -12   4       38.21       47.59     11.80 o
   0 -12   4       80.03      114.83     15.60 o
   1 -12   4      106.88      147.46     16.87 o
  -5 -11   4        1.31       -3.09      6.26 o
  -4 -11   4        2.83        1.66      7.21 o
  -3 -11   4        7.73        6.26      7.36 o
  -2 -11   4      326.48      326.75     18.77 o
  -1 -11   4       13.67       18.21      8.79 o
   0 -11   4      216.16      251.52     18.14 o
   1 -11   4       25.64       42.92     10.85 o
   2 -11   4       13.34       15.36     10.61 o
   3 -11   4       43.98       73.97     14.41 o
  -6 -10   4        0.01        0.16      8.32 o
  -5 -10   4        1.69       -6.41      6.41 o
  -4 -10   4       72.39       66.76      9.74 o
  -3 -10   4        2.66       -1.58      5.70 o
  -2 -10   4       78.68       79.83     10.30 o
  -1 -10   4       25.95       25.02      8.00 o
   0 -10   4      114.15      126.23     12.91 o
   1 -10   4        5.85        3.01      7.60 o
   2 -10   4       42.41       50.52     11.48 o
   3 -10   4       15.04       21.86     10.77 o
   4 -10   4       13.31       16.39     12.35 o
  -7  -9   4        0.99       -4.83      6.81 o
  -6  -9   4        0.05        5.54      7.44 o
  -5  -9   4       21.02       24.31     10.06 o
  -4  -9   4      128.07      135.74     13.38 o
  -3  -9   4       39.73       38.57      8.87 o
  -2  -9   4        7.52        3.41      6.41 o
  -1  -9   4      273.71      262.29     15.36 o
   0  -9   4      222.29      185.31     13.46 o
   1  -9   4      211.88      230.53     15.92 o
   2  -9   4       14.22       16.55      8.71 o
   3  -9   4        0.71       -2.14      5.31 o
   4  -9   4        4.94        4.51      5.54 o
   5  -9   4        0.00       10.36      8.04 o
  -7  -8   4        4.29       -6.65      6.65 o
  -6  -8   4        0.03        5.15      7.44 o
  -5  -8   4      197.14      213.50     16.39 o
  -4  -8   4      269.65      274.80     17.90 o
  -3  -8   4       75.52       60.98      8.71 o
  -2  -8   4       16.11       13.86      7.36 o
  -1  -8   4       49.80       47.75      8.87 o
   0  -8   4       67.06       75.63      9.98 o
   1  -8   4        0.99        3.96      6.97 o
   2  -8   4      232.43      208.75     10.45 o
   3  -8   4       26.52       26.29      6.18 o
   4  -8   4        0.19        0.79      5.07 o
   5  -8   4        2.29       -3.33      5.07 o
  -7  -7   4       27.69       23.52      9.34 o
  -6  -7   4       94.84       76.26     11.72 o
  -5  -7   4        2.43        3.41      7.21 o
  -4  -7   4        5.45        3.25      7.29 o
  -3  -7   4       85.26       90.52     10.06 o
  -2  -7   4        0.13       12.43      5.78 o
  -1  -7   4       59.89       50.92      7.92 o
   0  -7   4     1947.69     1741.92     33.34 o
   1  -7   4      910.36      819.01     17.26 o
   2  -7   4        8.46        9.66      5.15 o
   3  -7   4       98.82       94.87      8.24 o
   4  -7   4       33.74       33.82      6.81 o
   5  -7   4        0.53        1.98      5.70 o
   6  -7   4       29.77       33.74     13.07 o
  -8  -6   4       10.55       16.00     10.61 o
  -7  -6   4       44.01       42.92     11.25 o
  -6  -6   4       15.59        7.60      7.92 o
  -5  -6   4      193.02      190.38     14.49 o
  -4  -6   4       94.02      108.26     11.80 o
  -3  -6   4      191.39      197.98     12.99 o
  -2  -6   4       22.27       22.57      6.18 o
  -1  -6   4      140.97      141.44      9.58 o
   0  -6   4     1430.07     1263.52     18.77 o
   1  -6   4      334.70      313.29     10.45 o
   2  -6   4        6.11        2.06      3.88 o
   3  -6   4       72.39       70.72      7.68 o
   4  -6   4      294.77      291.67     14.02 o
   5  -6   4       11.61       16.63      6.57 o
   6  -6   4        9.95       15.05      6.89 o
  -8  -5   4        1.18        8.24     11.01 o
  -7  -5   4      193.04      238.45     19.88 o
  -6  -5   4      351.00      372.52     22.49 o
  -5  -5   4       15.88       22.17      8.00 o
  -4  -5   4       84.09       83.86      9.90 o
  -3  -5   4      408.03      504.62     20.11 o
  -2  -5   4      715.49      822.02     13.38 o
  -1  -5   4      465.96      367.61      9.11 o
   0  -5   4      141.60      120.61      5.94 o
   1  -5   4      640.52      646.61     13.70 o
   2  -5   4        1.39        4.04      3.56 o
   3  -5   4      279.88      285.73     11.88 o
   4  -5   4      625.42      688.58     20.19 o
   5  -5   4        0.89        0.95      6.10 o
   6  -5   4       12.02       10.93      6.49 o
   7  -5   4        1.43        1.50      7.36 o
  -8  -4   4        2.45       -5.94      9.58 o
  -7  -4   4       43.70       57.65     14.49 o
  -6  -4   4       40.20       33.02     11.32 o
  -5  -4   4        1.44        2.69      6.73 o
  -4  -4   4      549.65      580.24     22.49 o
  -3  -4   4       45.58       48.15      3.72 o
  -2  -4   4     2393.88     2949.29     41.10 o
  -1  -4   4     5440.82     6477.56     42.21 o
   0  -4   4      124.90      124.33      5.78 o
   1  -4   4     1495.21     1518.99     19.56 o
   2  -4   4       45.84       38.49      4.36 o
   3  -4   4      110.95      104.69      7.36 o
   4  -4   4       29.85       30.41      6.57 o
   5  -4   4      175.16      156.64     10.69 o
   6  -4   4        0.37       -4.99      7.21 o
   7  -4   4       33.63       34.13     11.09 o
  -8  -3   4       95.75      105.41     18.85 o
  -7  -3   4        0.62       -1.90     10.22 o
  -6  -3   4       56.35       69.06     13.78 o
  -5  -3   4        1.66       -0.08      4.04 o
  -4  -3   4      420.36      451.16     12.27 o
  -3  -3   4      981.54     1102.60     20.99 o
  -2  -3   4      307.90      366.42      8.00 o
  -1  -3   4     1100.66     1282.76     21.46 o
   0  -3   4       59.15       65.89      3.88 o
   1  -3   4      569.82      624.20     20.83 o
   2  -3   4       51.50       57.73      4.67 o
   3  -3   4      134.11      128.05      7.52 o
   4  -3   4      134.00      120.06      8.55 o
   5  -3   4       76.24       71.75      7.92 o
   6  -3   4       12.01        8.71      8.08 o
   7  -3   4        1.17       -2.45      9.19 o
   8  -3   4       65.57       65.73     15.05 o
  -8  -2   4        4.33       -1.74     13.07 o
  -7  -2   4       39.00       43.40     16.47 o
  -6  -2   4        0.77       -1.43      6.26 o
  -5  -2   4       83.26       87.59      7.84 o
  -4  -2   4      359.87      397.23     11.72 o
  -3  -2   4      639.72      629.19     12.35 o
  -2  -2   4        0.08        3.41      2.30 o
  -1  -2   4       21.85       18.21      2.45 o
   0  -2   4     3718.78     3995.19     28.03 o
   1  -2   4      249.43      219.52      6.34 o
   2  -2   4      826.21      772.68     13.86 o
   3  -2   4       25.54       31.91      4.67 o
   4  -2   4      239.42      241.78     10.45 o
   5  -2   4        0.65       -6.97      7.05 o
   6  -2   4       13.29       17.66      8.08 o
   7  -2   4        4.26       -2.06      7.60 o
   8  -2   4       18.75       19.56      9.19 o
  -7  -1   4       37.56       49.89     10.85 o
  -6  -1   4       19.15        8.55      7.52 o
  -5  -1   4      755.46      980.25     28.35 o
  -4  -1   4       20.72       38.49      7.52 o
  -3  -1   4        0.08        6.10      3.80 o
  -2  -1   4      729.15      902.40     13.62 o
  -1  -1   4       71.13       73.81      3.41 o
   0  -1   4        0.18        2.93      1.58 o
   1  -1   4     9555.56     8908.14     47.83 o
   2  -1   4     1893.96     1549.24     42.29 o
   3  -1   4      823.64      846.18     73.17 o
   4  -1   4      233.28      222.45      9.66 o
   5  -1   4       57.21       49.81      9.50 o
   6  -1   4      229.75      194.26     16.55 o
   7  -1   4       60.60       38.41     10.30 o
   8  -1   4        5.51       10.22      8.00 o
  -8   0   4      203.28      198.14     20.59 o
  -7   0   4       50.09       63.59     13.78 o
  -6   0   4      111.36      138.27     16.08 o
  -5   0   4      558.62      679.79     25.58 o
  -4   0   4       82.70       90.60      9.27 o
  -3   0   4      136.95      197.43     11.80 o
  -2   0   4      799.22     1100.38     20.99 o
  -1   0   4     1380.93     1774.23     29.62 o
   0   0   4       52.71       67.47      3.17 o
   1   0   4     4880.09     4625.01     45.06 o
   2   0   4     2052.42     1835.92     45.06 o
   3   0   4       88.03       83.37      3.33 o
   4   0   4        5.94        3.47      2.22 o
   5   0   4        3.19        1.27      6.89 o
   6   0   4        1.80       -1.98      8.39 o
   7   0   4      142.56      131.78     14.97 o
   8   0   4       40.32       27.56     11.09 o
  -8   1   4       30.10       21.70     13.07 o
  -7   1   4        7.02       12.35     11.56 o
  -6   1   4        9.84       17.34     10.22 o
  -5   1   4      250.76      328.73     20.59 o
  -4   1   4     1204.42     1806.54     40.47 o
  -3   1   4      620.40      803.73     22.89 o
  -2   1   4     1162.35     1942.52     31.76 o
  -1   1   4      214.17      250.17      8.95 o
   0   1   4     4711.21     4437.72     27.80 o
   1   1   4      346.53      307.80      4.27 o
   2   1   4     2162.68     1986.78     14.18 o
   3   1   4      100.93       94.31      4.16 o
   4   1   4     1905.21     1791.73     26.33 o
   5   1   4      110.54       94.87     10.93 o
   6   1   4      250.17      219.52     16.55 o
   7   1   4       14.50       22.02      8.79 o
   8   1   4        5.91        5.46      8.32 o
   9   1   4        3.05        1.98      9.27 o
  -8   2   4        1.21        0.40     10.85 o
  -7   2   4       13.72       14.18     12.75 o
  -6   2   4       63.25       86.56     14.41 o
  -5   2   4        0.21        1.19      9.27 o
  -4   2   4     2336.50     3419.93     60.19 o
  -3   2   4       58.18       54.41      7.92 o
  -2   2   4      843.51      995.06     24.39 o
  -1   2   4     1590.41     1669.86     26.37 o
   0   2   4     2095.39     2075.31     37.89 o
   1   2   4      638.07      542.28      8.38 o
   2   2   4      976.86      881.63     24.27 o
   3   2   4      882.73      839.88     12.41 o
   4   2   4      481.39      462.72     22.93 o
   5   2   4       20.74       21.09      6.26 o
   6   2   4       11.83        8.77      4.71 o
   7   2   4        0.02       -4.91      7.29 o
   8   2   4       37.21       25.42      9.82 o
   9   2   4        2.53       -3.09      8.47 o
  -8   3   4        7.25       -1.74     12.59 o
  -7   3   4       70.95       82.76     16.39 o
  -6   3   4      111.62      138.03     18.85 o
  -5   3   4       42.07       47.83     11.48 o
  -4   3   4       94.15       81.89     11.96 o
  -3   3   4       95.76      126.39     11.64 o
  -2   3   4       10.06        6.97      4.28 o
  -1   3   4     1344.91     1442.26     26.05 o
   0   3   4      927.58     1007.96     23.60 o
   1   3   4     2054.30     1650.79    105.64 o
   2   3   4      826.36      695.08     48.27 o
   3   3   4     1518.04     1368.50     73.61 o
   4   3   4       84.09       97.95     14.93 o
   5   3   4       12.42       14.41      5.07 o
   6   3   4       73.71       70.48     10.85 o
   7   3   4        1.49       -6.41      6.81 o
   8   3   4        1.56       -6.18      7.05 o
   9   3   4       16.76       -2.14      9.42 o
  -8   4   4        0.63        3.33     12.12 o
  -7   4   4       68.84       76.26     16.08 o
  -6   4   4       19.40       21.70     14.89 o
  -5   4   4      342.56      360.56     24.31 o
  -4   4   4      177.60      171.29     16.16 o
  -3   4   4     1070.57     1248.55     35.00 o
  -2   4   4      106.61       94.95      9.50 o
  -1   4   4      153.86      166.23      7.64 o
   0   4   4        2.47        2.83      1.61 o
   1   4   4     1880.19     1626.80     37.14 o
   2   4   4        1.09        2.68      1.58 o
   3   4   4      249.19      210.96      6.85 o
   4   4   4     7801.28     7817.68     73.09 o
   5   4   4      226.60      216.27     11.64 o
   6   4   4        2.28       -6.81      6.97 o
   7   4   4       21.65       11.88      7.68 o
   8   4   4        2.36       -7.68      7.68 o
  -7   5   4      158.08      159.26     20.83 o
  -6   5   4       18.34       19.24     12.91 o
  -5   5   4      313.98      364.52     25.18 o
  -4   5   4     1007.96     1044.95     37.30 o
  -3   5   4      406.68      426.06     21.78 o
  -2   5   4     6912.78     8263.81    153.51 o
  -1   5   4       83.90       77.10      4.67 o
   0   5   4      141.53      145.06      4.23 o
   1   5   4      282.38      307.44      5.70 o
   2   5   4        0.93        2.83      1.34 o
   3   5   4      113.01      123.95      4.28 o
   4   5   4     1062.82      999.88     20.99 o
   5   5   4        0.04        0.17      3.43 o
   6   5   4       40.26       35.50      6.01 o
   7   5   4        5.25        1.38      5.23 o
  -7   6   4       37.33       43.00     14.49 o
  -6   6   4       40.59       29.30     13.23 o
  -5   6   4      563.36      574.38     31.84 o
  -4   6   4      185.84      194.02     18.53 o
  -3   6   4        6.58        4.66      5.54 o
  -2   6   4     3336.56     3483.08     37.32 o
  -1   6   4        2.18       -1.49      2.05 o
   0   6   4     4090.08     4280.98    144.96 o
   1   6   4      413.81      465.44     18.37 o
   2   6   4     1131.99      990.87     17.70 o
   3   6   4      940.31      951.90     41.89 o
   4   6   4      318.09      261.20      6.65 o
   5   6   4        1.36        1.97      2.97 o
   6   6   4      472.90      466.21     20.91 o
   7   6   4        2.00       -6.26      6.26 o
  -7   7   4        6.62       -7.21     13.30 o
  -6   7   4       88.36      101.92     18.77 o
  -5   7   4       22.01       24.39     12.51 o
  -4   7   4       49.06       52.82     13.07 o
  -3   7   4       81.43       77.46      8.06 o
  -2   7   4       55.81       49.77      8.87 o
  -1   7   4      363.90      401.99      9.82 o
   0   7   4       45.28       29.16      4.40 o
   1   7   4       20.34       19.51      2.22 o
   2   7   4      321.83      247.73     11.60 o
   3   7   4      220.90      196.82     19.01 o
   4   7   4       16.05       16.53      2.60 o
   5   7   4      230.90      213.11     11.72 o
   6   7   4       95.14       96.93     11.17 o
   7   7   4       11.83        3.17      6.49 o
  -6   8   4        6.64       -4.04     12.67 o
  -5   8   4       28.23       27.64     12.91 o
  -4   8   4      284.92      275.06     17.90 o
  -3   8   4       43.71       36.30      6.53 o
  -2   8   4      315.01      273.72      8.24 o
  -1   8   4      158.80      169.71      8.12 o
   0   8   4      347.65      307.54     12.63 o
   1   8   4      185.68      186.59      5.45 o
   2   8   4      819.30      718.37     57.89 o
   3   8   4        0.12        0.95      2.93 o
   4   8   4      551.63      590.22     15.28 o
   5   8   4      146.00      129.64      9.66 o
   6   8   4      272.24      276.22     15.20 o
  -6   9   4        2.90        7.76     15.28 o
  -5   9   4       29.83       18.06     13.78 o
  -4   9   4      221.22      213.78     13.47 o
  -3   9   4       19.61       12.36      6.39 o
  -2   9   4     1284.78     1172.38     23.21 o
  -1   9   4      924.52      848.14     42.41 o
   0   9   4       93.92       78.95      4.47 o
   1   9   4       11.08       10.19      2.49 o
   2   9   4      261.41      250.17      8.47 o
   3   9   4        0.76       -2.61      2.85 o
   4   9   4      236.93      229.82      9.34 o
   5   9   4        3.60       -3.80      4.36 o
   6   9   4      200.38      224.59     14.57 o
  -5  10   4       93.60      114.43     18.69 o
  -4  10   4       25.24       26.57      6.90 o
  -3  10   4        2.52       -6.21      8.75 o
  -2  10   4       56.72       52.43      6.72 o
  -1  10   4        5.32        4.80      4.41 o
   0  10   4       67.57       62.19      4.50 o
   1  10   4      480.46      449.58     11.96 o
   2  10   4      177.85      158.07      7.68 o
   3  10   4      158.91      154.58      8.08 o
   4  10   4      205.25      204.87      9.74 o
   5  10   4       35.55       40.15      6.26 o
   6  10   4      117.04      135.97     10.69 o
   7  10   4       17.48        7.13      9.34 o
   8  10   4       11.80        9.11     10.37 o
  -5  11   4       40.91       48.15     15.28 o
  -4  11   4       67.61       63.33      9.46 o
  -3  11   4       28.95       24.46      5.88 o
  -2  11   4       67.60       65.99     16.95 o
  -1  11   4      367.49      301.33     11.17 o
   0  11   4      269.26      237.58      9.58 o
   1  11   4       30.66       27.00      5.39 o
   2  11   4      682.10      708.77     16.08 o
   3  11   4      104.59      115.54      8.24 o
   4  11   4      136.68      148.01      8.95 o
   5  11   4      308.64      307.82     12.51 o
   6  11   4       39.50       34.05     10.61 o
   7  11   4        0.00        1.19      7.36 o
   8  11   4       18.77       20.75      9.27 o
  -4  12   4      101.87       99.49     10.14 o
  -3  12   4       40.10       39.60      7.21 o
  -2  12   4      103.09      113.88     13.70 o
  -1  12   4       97.65      103.58     11.88 o
   0  12   4      280.26      251.75     17.11 o
   1  12   4      189.75      222.61     10.53 o
   2  12   4      331.67      386.94     14.25 o
   3  12   4       41.28       34.53      5.94 o
   4  12   4      293.64      332.61     13.30 o
   5  12   4        1.42        1.50      5.46 o
   6  12   4        0.53       -6.26      7.92 o
   7  12   4        7.02        3.25      7.60 o
  -3  13   4       26.92       33.18     10.37 o
  -2  13   4      249.50      263.71     20.59 o
  -1  13   4        0.55       -1.03      5.94 o
   0  13   4        5.90        4.75      7.76 o
   1  13   4       52.87       50.60      9.42 o
   2  13   4       40.49       41.58      6.81 o
   3  13   4      273.52      302.28     12.99 o
   4  13   4        0.32        1.11      5.39 o
   5  13   4       23.59       22.17      6.41 o
   6  13   4        8.50       22.73     10.22 o
   7  13   4        5.60        6.34      9.58 o
  -2  14   4       33.56       40.55     11.09 o
  -1  14   4      101.34      110.95     13.54 o
   0  14   4        7.04        2.53      7.13 o
   1  14   4        2.05        1.66      8.00 o
   2  14   4       18.52       16.63      6.18 o
   3  14   4       28.12       29.38      6.49 o
   4  14   4        0.67        1.35      5.78 o
   5  14   4       30.00       35.95     11.72 o
   6  14   4      106.98      119.50     16.31 o
  -1  15   4       92.66      151.97     17.66 o
   0  15   4        3.52       10.61      8.63 o
   1  15   4        0.88       10.37      9.82 o
   2  15   4        1.32       -0.63      7.44 o
   3  15   4        3.69        3.88      6.65 o
   4  15   4       15.55       25.42      7.29 o
   5  15   4        1.60        1.03     10.69 o
  -3 -12   5       44.96       44.74     10.30 o
  -2 -12   5        0.35        3.48      8.47 o
  -1 -12   5       71.72      113.72     14.97 o
   0 -12   5       13.35       23.60     10.53 o
  -4 -11   5        8.29       15.92      8.47 o
  -3 -11   5       26.25       16.47      8.47 o
  -2 -11   5       52.87       60.34     10.77 o
  -1 -11   5       12.24       16.00      8.79 o
   0 -11   5       47.85       49.26     11.17 o
   1 -11   5       64.32       92.73     14.18 o
   2 -11   5       12.98       34.37     12.59 o
  -5 -10   5       37.85       38.01     10.14 o
  -4 -10   5      184.75      160.13     13.86 o
  -3 -10   5       20.94       17.98      8.00 o
  -2 -10   5      291.04      283.43     17.58 o
  -1 -10   5       20.84       34.05      8.95 o
   0 -10   5       20.26       17.66      8.47 o
   1 -10   5       57.24       62.25     11.72 o
   2 -10   5       26.55       37.38     12.20 o
   3 -10   5        7.27        7.36      9.98 o
  -6  -9   5        8.14        3.17      8.39 o
  -5  -9   5       57.54       51.55     10.61 o
  -4  -9   5       63.53       53.93      9.34 o
  -3  -9   5        0.34       -5.86      7.36 o
  -2  -9   5       23.71       33.10      8.95 o
  -1  -9   5        1.89       -4.75      6.10 o
   0  -9   5      336.29      339.66     18.21 o
   1  -9   5        7.56        6.10      7.60 o
   2  -9   5       18.07       16.47      9.34 o
   3  -9   5        0.39        1.74      8.95 o
   4  -9   5       85.62      110.55     11.01 o
  -7  -8   5        1.20        0.40      8.32 o
  -6  -8   5      151.95      132.65     14.41 o
  -5  -8   5       42.99       46.49      9.90 o
  -4  -8   5       69.00       68.11     10.37 o
  -3  -8   5      134.85      132.25     12.27 o
  -2  -8   5      149.76      138.27     11.72 o
  -1  -8   5        1.69       -4.04      6.97 o
   0  -8   5      118.80      124.25     11.25 o
   1  -8   5       78.08       76.10     10.37 o
   2  -8   5       24.08       25.90      6.02 o
   3  -8   5        2.87        6.34      5.31 o
   4  -8   5        7.62       12.12      6.18 o
   5  -8   5       29.84       42.37      8.95 o
  -7  -7   5        0.90       -5.07      7.36 o
  -6  -7   5       12.94       16.31      8.71 o
  -5  -7   5       69.16       57.02      9.90 o
  -4  -7   5        5.63        9.27      7.60 o
  -3  -7   5      371.45      338.63     16.63 o
  -2  -7   5       66.71       62.80      8.55 o
  -1  -7   5      442.74      441.58     18.14 o
   0  -7   5      423.48      361.28     16.63 o
   1  -7   5      155.25      126.55      7.76 o
   2  -7   5      676.74      702.20     18.29 o
   3  -7   5       34.98       44.03      7.36 o
   4  -7   5       76.58       94.71      9.42 o
   5  -7   5       30.56       43.87      8.08 o
   6  -7   5        0.01       -0.24      6.81 o
  -7  -6   5      126.10      117.28     15.36 o
  -6  -6   5       85.99       70.24     11.48 o
  -5  -6   5       50.87       46.72      9.50 o
  -4  -6   5      221.96      233.38     15.68 o
  -3  -6   5        7.26        9.90      6.73 o
  -2  -6   5      882.42      889.65     24.63 o
  -1  -6   5      199.36      171.06     10.93 o
   0  -6   5      272.68      240.43      8.79 o
   1  -6   5        2.94        7.21      4.12 o
   2  -6   5       47.48       35.24      5.86 o
   3  -6   5       64.81       65.65      7.68 o
   4  -6   5        0.43       -2.69      5.62 o
   5  -6   5       15.08       10.93      5.78 o
   6  -6   5        1.29       10.93      6.41 o
  -8  -5   5       44.11       60.03     14.65 o
  -7  -5   5      178.14      160.44     17.82 o
  -6  -5   5       12.51       17.18      8.87 o
  -5  -5   5      203.91      185.87     15.05 o
  -4  -5   5      225.66      190.54     13.62 o
  -3  -5   5       34.76       27.88      7.21 o
  -2  -5   5      756.42      740.77     23.12 o
  -1  -5   5      194.78      192.52      7.29 o
   0  -5   5      454.58      438.73     11.01 o
   1  -5   5       34.10       34.53      4.28 o
   2  -5   5     1372.09     1333.84     33.82 o
   3  -5   5       30.09       30.41      5.78 o
   4  -5   5      666.06      747.34     21.86 o
   5  -5   5      261.59      298.32     14.57 o
   6  -5   5       57.04       55.12      8.55 o
   7  -5   5       36.72       37.06     11.17 o
  -8  -4   5        7.43        4.51     11.09 o
  -7  -4   5        8.22        7.29      9.90 o
  -6  -4   5       49.11       52.82     11.88 o
  -5  -4   5        3.59       10.53      7.29 o
  -4  -4   5      120.00      123.70     11.64 o
  -3  -4   5     1788.86     1998.50     37.22 o
  -2  -4   5      459.55      491.31     10.53 o
  -1  -4   5     1432.91     1486.84     18.85 o
   0  -4   5      256.07      196.64      7.21 o
   1  -4   5      165.10      172.72      7.21 o
   2  -4   5      250.59      229.50      9.27 o
   3  -4   5       40.81       36.75      5.62 o
   4  -4   5      191.69      216.27     11.96 o
   5  -4   5      198.93      209.15     12.75 o
   6  -4   5       23.15       21.78      7.13 o
   7  -4   5      126.68      126.00     16.16 o
  -8  -3   5        0.06        7.13     11.56 o
  -7  -3   5       27.94       26.37     11.80 o
  -6  -3   5      240.47      289.13     22.25 o
  -5  -3   5       25.51       26.85      9.58 o
  -4  -3   5     1332.00     1420.48     20.75 o
  -3  -3   5      973.19      986.42     37.14 o
  -2  -3   5      710.26      842.61     17.90 o
  -1  -3   5       28.89       26.21      3.72 o
   0  -3   5        0.22        1.58      2.38 o
   1  -3   5       85.08       80.78      4.83 o
   2  -3   5     1000.51      948.96     22.81 o
   3  -3   5      660.26      567.97     14.41 o
   4  -3   5       36.21       35.16      5.78 o
   5  -3   5      275.48      259.59     12.75 o
   6  -3   5        0.11        0.71      6.73 o
   7  -3   5       18.30       11.64      9.34 o
   8  -3   5        1.26        6.02     11.80 o
  -8  -2   5       19.67       15.44     14.49 o
  -7  -2   5       16.78       11.17     11.32 o
  -6  -2   5       66.16       66.84      8.08 o
  -5  -2   5        1.04       -0.40      4.83 o
  -4  -2   5       54.62       56.15      5.78 o
  -3  -2   5      163.95      177.95      7.21 o
  -2  -2   5        1.42        5.86      2.45 o
  -1  -2   5      603.02      701.49     11.72 o
   0  -2   5       40.09       39.83      3.33 o
   1  -2   5      519.41      452.74      9.19 o
   2  -2   5       24.22       24.15      3.41 o
   3  -2   5      671.80      639.72     16.08 o
   4  -2   5        6.07        9.90      4.36 o
   5  -2   5       42.36       53.38      7.21 o
   6  -2   5        9.05       12.91      8.63 o
   7  -2   5        8.50        8.55      9.19 o
   8  -2   5       16.50        1.35      8.87 o
  -7  -1   5       13.51       11.17     10.69 o
  -6  -1   5      161.48      191.57     16.00 o
  -5  -1   5      303.46      363.89     18.53 o
  -4  -1   5       39.30       61.30      6.89 o
  -3  -1   5     1618.87     2025.59     24.87 o
  -2  -1   5     3260.75     4243.93     33.02 o
  -1  -1   5     1103.16     1322.12     30.17 o
   0  -1   5      748.16      841.82     38.65 o
   1  -1   5      136.95      142.31      4.91 o
   2  -1   5      530.14      438.49     11.64 o
   3  -1   5       12.56       12.45      2.65 o
   4  -1   5       60.01       64.62      6.02 o
   5  -1   5      445.14      416.32     22.17 o
   6  -1   5      143.39      137.16     15.84 o
   7  -1   5        7.25       -5.94      6.97 o
   8  -1   5        7.45       15.52      9.98 o
  -8   0   5       21.94       32.86     13.86 o
  -7   0   5       64.46       70.16     13.70 o
  -6   0   5      349.98      442.29     23.84 o
  -5   0   5      242.28      287.47     18.29 o
  -4   0   5       13.62       24.07      7.60 o
  -3   0   5      477.58      774.74     22.49 o
  -2   0   5      587.63      650.57     12.75 o
  -1   0   5     8733.20    10268.82     55.75 o
   0   0   5      230.50      260.86      6.18 o
   1   0   5       59.99       61.93      3.09 o
   2   0   5     3190.60     2887.46     54.25 o
   3   0   5       20.38       17.62      2.28 o
   4   0   5       35.99       31.98      4.20 o
   5   0   5      187.45      176.28     14.18 o
   6   0   5       67.39       64.54     11.01 o
   7   0   5       21.55       11.32      7.60 o
   8   0   5       29.19       22.33     10.45 o
  -8   1   5       17.37       12.35      9.82 o
  -7   1   5      119.64      121.80     14.81 o
  -6   1   5        0.91       12.04      8.71 o
  -5   1   5        4.89       16.23      7.92 o
  -4   1   5       58.02       64.62      9.90 o
  -3   1   5      352.65      420.28     17.11 o
  -2   1   5     1121.03     1790.94     30.81 o
  -1   1   5     3811.95     4199.90     43.32 o
   0   1   5     2313.58     2263.40     18.61 o
   1   1   5       24.50       28.84      1.71 o
   2   1   5      126.46      152.17      4.20 o
   3   1   5        6.13        5.72      1.89 o
   4   1   5        0.02        1.83      2.31 o
   5   1   5      585.23      480.09     19.13 o
   6   1   5      272.62      225.46     16.39 o
   7   1   5      175.37      150.15     14.33 o
   8   1   5       83.70       52.19     11.17 o
   9   1   5        8.11        3.64      6.81 o
  -8   2   5        1.90       -8.55      8.55 o
  -7   2   5       38.15       52.74     12.99 o
  -6   2   5      105.47       98.12     14.25 o
  -5   2   5      237.99      256.50     17.90 o
  -4   2   5      477.12      602.02     23.20 o
  -3   2   5      593.52      840.87     26.29 o
  -2   2   5      813.73     1004.64     25.10 o
  -1   2   5     3062.88     3237.87     38.65 o
   0   2   5     4135.16     3948.49     64.15 o
   1   2   5      122.68      125.16      2.29 o
   2   2   5      648.90      595.66     42.49 o
   3   2   5      433.36      367.37     29.46 o
   4   2   5      238.75      209.22      8.28 o
   5   2   5      157.50      139.05      6.87 o
   6   2   5        3.02        2.93      7.21 o
   7   2   5        2.72       -2.22      6.81 o
   8   2   5        1.64        2.30      8.39 o
   9   2   5        7.01        7.84      8.39 o
  -8   3   5       14.55       28.11     12.51 o
  -7   3   5      130.27      151.10     19.80 o
  -6   3   5      820.68     1005.51     40.31 o
  -5   3   5       57.38       55.67     11.88 o
  -4   3   5      118.88      118.47     12.59 o
  -3   3   5      258.65      317.88     17.42 o
  -2   3   5     1146.88     1250.06     29.46 o
  -1   3   5       27.18       16.87      4.83 o
   0   3   5       17.20       12.10      2.41 o
   1   3   5        7.82        5.77      1.86 o
   2   3   5      565.04      452.84      8.75 o
   3   3   5        8.97       12.93      3.21 o
   4   3   5     1115.62     1102.99     26.05 o
   5   3   5       13.30       15.29      3.66 o
   6   3   5        2.58       -0.59      3.88 o
   7   3   5       16.88       20.75      8.00 o
   8   3   5       18.36       20.83      8.47 o
   9   3   5        0.00        6.65      8.00 o
  -8   4   5        0.90       -4.51     11.48 o
  -7   4   5      217.95      235.91     23.52 o
  -6   4   5      181.12      229.90     22.25 o
  -5   4   5       92.01      103.19     15.05 o
  -4   4   5        7.49       10.37      8.47 o
  -3   4   5        0.63       -0.79      5.31 o
  -2   4   5     1839.52     2125.29     40.70 o
  -1   4   5     2880.74     3529.06     48.07 o
   0   4   5      901.62      914.90     18.32 o
   1   4   5     2893.34     2307.30     53.85 o
   2   4   5      262.54      253.66     10.26 o
   3   4   5      300.55      317.85      8.95 o
   4   4   5     1278.10     1395.76     19.87 o
   5   4   5        4.27        5.89      3.56 o
   6   4   5       80.51       80.50      7.03 o
   7   4   5      214.24      209.87     11.36 o
   8   4   5       38.46       35.24      9.50 o
  -7   5   5       40.80       44.51     15.44 o
  -6   5   5       19.24       20.19     12.83 o
  -5   5   5        8.86       11.64     11.09 o
  -4   5   5        1.90        1.58      9.27 o
  -3   5   5       78.75       72.46     10.37 o
  -2   5   5        2.97        8.95      8.08 o
  -1   5   5      417.87      380.34     13.72 o
   0   5   5      468.57      466.31     20.23 o
   1   5   5      196.44      115.89      4.04 o
   2   5   5     1665.50     1561.33     15.84 o
   3   5   5      598.14      641.62     18.81 o
   4   5   5      566.42      612.36     10.16 o
   5   5   5      180.12      192.54      6.98 o
   6   5   5     1253.41     1172.71     18.02 o
   7   5   5      118.81      119.72     13.62 o
  -7   6   5        1.60       -4.91     11.09 o
  -6   6   5      123.71      135.58     19.16 o
  -5   6   5      360.68      327.30     24.79 o
  -4   6   5      466.72      448.23     25.90 o
  -3   6   5        0.90        1.03      8.47 o
  -2   6   5      350.87      382.32     12.77 o
  -1   6   5      435.12      449.66      8.88 o
   0   6   5     1422.36     1540.81     62.72 o
   1   6   5     2593.30     2447.32     56.86 o
   2   6   5     2051.27     1880.86     15.56 o
   3   6   5      257.16      263.63      5.74 o
   4   6   5        3.01        0.39      2.02 o
   5   6   5       98.69      102.55      5.26 o
   6   6   5     1237.61     1165.69     28.83 o
   7   6   5        2.66        5.86      8.47 o
   8   6   5        5.94        8.00      9.74 o
  -7   7   5        0.28        1.66     12.99 o
  -6   7   5      117.74       97.49     18.29 o
  -5   7   5        2.40        0.55     10.45 o
  -4   7   5      409.52      394.85     24.95 o
  -3   7   5       25.91       18.88      5.78 o
  -2   7   5      400.58      394.80     12.71 o
  -1   7   5        0.33        1.16      2.72 o
   0   7   5       40.71       35.55      2.87 o
   1   7   5      113.33      103.78      3.86 o
   2   7   5     3049.13     2641.10    116.14 o
   3   7   5      151.72      137.31      4.91 o
   4   7   5       26.64       28.11      2.94 o
   5   7   5       63.09       57.49      5.62 o
   6   7   5        3.53       13.23      8.00 o
   7   7   5       63.63       58.05     11.80 o
   8   7   5      194.41      161.55     16.87 o
   9   7   5        3.43        6.97      9.82 o
  -6   8   5       23.82       12.35     13.70 o
  -5   8   5       60.04       52.66     15.20 o
  -4   8   5      124.04      116.18     15.84 o
  -3   8   5       90.14       80.71      9.38 o
  -2   8   5      993.26      928.76     47.48 o
  -1   8   5      107.41      118.51      5.42 o
   0   8   5     1379.90     1260.49     23.08 o
   1   8   5      252.62      233.78     11.25 o
   2   8   5      682.91      610.43     36.15 o
   3   8   5      108.54       97.00      5.50 o
   4   8   5      187.58      171.77      7.52 o
   5   8   5       56.44       48.47      5.23 o
   6   8   5      100.50       88.38     13.15 o
   7   8   5       48.41       42.84     11.09 o
   8   8   5      120.79      125.60     15.84 o
   9   8   5        1.74        4.83      8.87 o
  -6   9   5       66.97       48.86     15.92 o
  -5   9   5       17.73       -6.18     11.88 o
  -4   9   5       23.56       19.40     10.61 o
  -3   9   5      110.46      101.57      8.76 o
  -2   9   5      202.33      182.86      9.91 o
  -1   9   5      701.33      691.25     12.38 o
   0   9   5      276.60      257.84      7.03 o
   1   9   5      629.89      574.36     30.85 o
   2   9   5      244.51      241.02     10.22 o
   3   9   5      112.30      120.06      6.34 o
   4   9   5       37.24       32.71      4.67 o
   5   9   5       31.62       34.37      5.62 o
   6   9   5       18.21       11.32      8.24 o
   7   9   5        5.75       15.28      9.34 o
   8   9   5       36.57       40.63     11.17 o
  -5  10   5        4.05       -6.73     10.61 o
  -4  10   5        1.69        2.68      5.69 o
  -3  10   5      110.32       93.69     11.52 o
  -2  10   5        0.55       -4.17      4.17 o
  -1  10   5        9.41        7.26      3.44 o
   0  10   5       32.24       33.72      3.80 o
   1  10   5      648.22      642.01     14.02 o
   2  10   5      814.42      798.02     15.60 o
   3  10   5       11.13       14.49      4.28 o
   4  10   5      433.52      459.95     13.38 o
   5  10   5       10.47       13.94      5.15 o
   6  10   5       26.66       29.62      9.90 o
   7  10   5        0.02        0.16      8.79 o
   8  10   5        3.27        5.23      8.39 o
  -5  11   5       40.22       38.17     12.83 o
  -4  11   5      100.09       82.60      9.60 o
  -3  11   5       21.66       23.27      5.73 o
  -2  11   5        0.96       -2.12      4.56 o
  -1  11   5      471.42      418.07     16.04 o
   0  11   5      156.55      121.72      7.36 o
   1  11   5        3.32       -4.36      4.36 o
   2  11   5      879.76      888.86     17.74 o
   3  11   5      829.17      937.17     19.16 o
   4  11   5      262.41      309.80     12.04 o
   5  11   5       10.10       -2.22      9.03 o
   6  11   5      107.91      116.65     15.44 o
   7  11   5        8.24        5.46      8.32 o
   8  11   5       28.85       32.63     10.93 o
  -4  12   5       81.36       74.31      8.81 o
  -3  12   5       35.49       28.85      6.18 o
  -2  12   5       34.95       31.31      5.70 o
  -1  12   5       24.90       32.39      9.50 o
   0  12   5      285.62      289.29     16.87 o
   1  12   5      151.11      145.00      8.55 o
   2  12   5      123.20      139.46      8.87 o
   3  12   5       32.57       36.59      6.18 o
   4  12   5       51.87       58.29      7.29 o
   5  12   5      148.59      162.74     17.58 o
   6  12   5      179.79      220.95     20.51 o
   7  12   5       32.11       39.75     11.25 o
  -3  13   5       83.15       80.14     12.67 o
  -2  13   5        1.62       -1.90      6.81 o
  -1  13   5       41.66       43.95     10.53 o
   0  13   5      366.41      404.20     21.14 o
   1  13   5        9.46       -1.19      5.78 o
   2  13   5      379.05      449.89     15.28 o
   3  13   5        7.83        3.25      5.23 o
   4  13   5        6.26        6.41      5.62 o
   5  13   5       11.71        9.74      9.82 o
   6  13   5        0.47        1.66      9.42 o
   7  13   5       50.07       31.52     11.64 o
  -2  14   5        6.04        9.34      8.55 o
  -1  14   5       63.54       82.68     13.30 o
   0  14   5       27.36       29.78      9.74 o
   1  14   5       15.63       13.15      8.08 o
   2  14   5        5.68       -1.74      6.18 o
   3  14   5      113.25      147.77     10.61 o
   4  14   5       33.03       50.05     12.35 o
   5  14   5       34.16       29.22     11.17 o
   6  14   5        3.83       -4.51     10.61 o
  -1  15   5        0.60        9.34      9.98 o
   0  15   5       60.21       66.05     11.96 o
   1  15   5       65.91       95.27     13.70 o
   2  15   5        6.45       -7.92      7.92 o
   3  15   5        0.73        7.52      6.26 o
   4  15   5       47.83       65.02     13.15 o
   5  15   5       76.64       95.98     15.92 o
   2  16   5        0.03        4.91      8.71 o
  -3 -11   6       16.34        9.03      8.24 o
  -2 -11   6       20.36       23.05      9.03 o
  -1 -11   6        5.78       11.17      9.03 o
   0 -11   6        6.51       10.93      9.98 o
   1 -11   6        5.44        8.63     11.32 o
  -5 -10   6       50.12       38.49      9.34 o
  -4 -10   6       48.27       32.47     10.45 o
  -3 -10   6       15.96       13.86      7.68 o
  -2 -10   6       42.53       53.14     10.22 o
  -1 -10   6       62.21       64.15     10.77 o
   0 -10   6      139.80      185.23     16.31 o
   1 -10   6       21.80       24.79     11.17 o
   2 -10   6        7.89       13.86     10.77 o
   3 -10   6       70.67       73.49     14.81 o
  -6  -9   6       19.19       24.95     10.45 o
  -5  -9   6        0.47        1.11      7.44 o
  -4  -9   6       68.41       53.53     10.06 o
  -3  -9   6       24.44       16.71      8.16 o
  -2  -9   6       17.52       10.37      7.36 o
  -1  -9   6       69.90       70.96     10.53 o
   0  -9   6      109.66      123.14     12.67 o
   1  -9   6       12.28       19.64      8.79 o
   2  -9   6       29.53       33.74     11.17 o
   3  -9   6       57.30       63.75     13.86 o
   4  -9   6        0.05       -0.40     11.96 o
  -6  -8   6      170.48      149.44     15.05 o
  -5  -8   6       40.87       47.52     11.25 o
  -4  -8   6        7.47       12.12      7.44 o
  -3  -8   6      141.39      145.08     12.83 o
  -2  -8   6      286.41      261.49     15.60 o
  -1  -8   6       20.67       20.27      7.52 o
   0  -8   6       71.77       87.67     11.01 o
   1  -8   6       41.93       33.97      8.71 o
   2  -8   6      171.66      213.90     16.87 o
   3  -8   6        1.31        3.64      5.54 o
   4  -8   6        2.77       -2.22      5.78 o
   5  -8   6       32.85       36.67      8.55 o
  -7  -7   6        4.74       -1.43      9.90 o
  -6  -7   6        1.29       -3.64      8.55 o
  -5  -7   6        4.34        2.22      6.97 o
  -4  -7   6        0.07        5.07      7.76 o
  -3  -7   6       47.52       41.73      8.55 o
  -2  -7   6      245.39      224.27     14.49 o
  -1  -7   6      589.10      579.53     21.14 o
   0  -7   6        6.57       -1.50      6.49 o
   1  -7   6      313.56      331.74     17.82 o
   2  -7   6      209.55      218.57     11.48 o
   3  -7   6      144.00      164.01     11.09 o
   4  -7   6       32.39       42.68      7.13 o
   5  -7   6        0.11       -5.70      5.70 o
  -7  -6   6       27.12       33.74     11.01 o
  -6  -6   6       52.41       40.47      9.90 o
  -5  -6   6       40.56       48.55     10.30 o
  -4  -6   6       15.99        9.19      6.81 o
  -3  -6   6      238.83      227.36     15.52 o
  -2  -6   6     1054.38     1000.36     26.45 o
  -1  -6   6       16.10       12.27      6.10 o
   0  -6   6      272.71      290.08     10.37 o
   1  -6   6       14.66       21.30      5.15 o
   2  -6   6       13.72       12.99      5.31 o
   3  -6   6       48.63       51.32      7.52 o
   4  -6   6      174.69      237.89     14.73 o
   5  -6   6        0.54        3.48      5.70 o
   6  -6   6        6.07       18.77      7.36 o
  -7  -5   6        0.08       -3.56      9.82 o
  -6  -5   6       74.13       60.90     11.64 o
  -5  -5   6       42.42       45.93      9.82 o
  -4  -5   6      389.80      382.10     19.72 o
  -3  -5   6       19.44       22.41      6.81 o
  -2  -5   6      479.42      447.28     18.14 o
  -1  -5   6       84.90       79.67      5.70 o
   0  -5   6        3.97        6.02      3.56 o
   1  -5   6       72.02       67.79      5.86 o
   2  -5   6      344.21      326.91     12.35 o
   3  -5   6      813.05      887.27     21.07 o
   4  -5   6       20.62       23.60      6.49 o
   5  -5   6      115.46      124.57     10.77 o
   6  -5   6        0.43        0.08      6.18 o
  -8  -4   6       24.72       34.45     14.65 o
  -7  -4   6       17.34       19.01     10.14 o
  -6  -4   6      138.98      109.21     14.02 o
  -5  -4   6        8.52       10.45      8.08 o
  -4  -4   6      293.05      284.38     17.18 o
  -3  -4   6      175.23      186.58     12.99 o
  -2  -4   6      136.25      134.55      6.49 o
  -1  -4   6        1.93        4.59      3.09 o
   0  -4   6       58.19       59.63      4.83 o
   1  -4   6      626.40      638.29     13.86 o
   2  -4   6      858.65      829.38     17.26 o
   3  -4   6       41.31       39.20      6.26 o
   4  -4   6       25.35       27.40      7.05 o
   5  -4   6       31.24       37.70      7.60 o
   6  -4   6       27.18       31.20      7.21 o
   7  -4   6        8.64        0.32      7.92 o
  -8  -3   6       12.20       21.07     14.89 o
  -7  -3   6       14.66       12.51     10.37 o
  -6  -3   6        4.60        8.24     10.37 o
  -5  -3   6      529.88      584.12     26.45 o
  -4  -3   6      318.60      327.54     10.14 o
  -3  -3   6       66.20       76.18      4.83 o
  -2  -3   6     1045.73     1129.13     21.46 o
  -1  -3   6      185.63      229.34      8.16 o
   0  -3   6      546.61      478.56     10.77 o
   1  -3   6       35.04       16.16      3.41 o
   2  -3   6      712.33      701.17     15.05 o
   3  -3   6      105.57      121.96      7.84 o
   4  -3   6       20.24       16.95      5.23 o
   5  -3   6       26.71       20.59      6.41 o
   6  -3   6      294.82      371.41     24.87 o
   7  -3   6       15.72       16.16      8.87 o
  -8  -2   6       73.91       85.45     20.43 o
  -7  -2   6        2.15       13.23     12.51 o
  -6  -2   6       72.06       97.64     16.55 o
  -5  -2   6      476.02      516.57     15.36 o
  -4  -2   6        0.05        0.71      3.72 o
  -3  -2   6      151.39      181.43      7.21 o
  -2  -2   6      565.99      559.50     11.32 o
  -1  -2   6       61.83       58.05      4.28 o
   0  -2   6     1929.30     2007.22     21.30 o
   1  -2   6     3651.21     3789.13     31.60 o
   2  -2   6      297.10      281.53      9.19 o
   3  -2   6     1698.12     1572.77     23.12 o
   4  -2   6       10.88       11.88      4.12 o
   5  -2   6       81.22       78.48      7.92 o
   6  -2   6       60.49       76.34     13.07 o
   7  -2   6       16.39       11.01      8.55 o
   8  -2   6        6.22        1.90      8.95 o
  -8  -1   6      220.63      383.45     37.77 o
  -7  -1   6       22.37       19.24     16.00 o
  -6  -1   6      119.79      150.15     11.72 o
  -5  -1   6      122.06      158.31     10.69 o
  -4  -1   6        3.70        7.68      4.59 o
  -3  -1   6        6.84       -0.08      3.64 o
  -2  -1   6       83.18       86.64      4.91 o
  -1  -1   6      443.38      500.10     20.19 o
   0  -1   6     1764.21     2021.47     20.35 o
   1  -1   6      695.64      688.98     11.88 o
   2  -1   6       22.56       22.25      3.48 o
   3  -1   6      299.11      312.97     10.30 o
   4  -1   6        0.00        3.48      3.96 o
   5  -1   6        0.70        2.45      4.59 o
   6  -1   6        8.15        8.32      8.00 o
   7  -1   6       10.62       15.68      9.11 o
   8  -1   6        3.03        2.06      9.03 o
  -7   0   6       73.35       57.97     13.15 o
  -6   0   6       41.62       54.17     12.43 o
  -5   0   6      173.24      208.43     15.44 o
  -4   0   6      117.75      161.87     12.04 o
  -3   0   6      315.96      476.11     13.38 o
  -2   0   6      148.98      174.62      7.29 o
  -1   0   6      394.84      360.17      8.24 o
   0   0   6       23.90       30.96      3.17 o
   1   0   6      212.44      214.93      5.86 o
   2   0   6      579.12      522.86     12.67 o
   3   0   6        6.02        3.16      2.15 o
   4   0   6       48.09       38.17      4.75 o
   5   0   6      125.10      111.11     12.20 o
   6   0   6       76.81       76.34     12.20 o
   7   0   6        5.97        8.63      8.71 o
   8   0   6        0.80        0.71      8.47 o
  -8   1   6        8.39        1.03     12.12 o
  -7   1   6      130.55      119.50     16.71 o
  -6   1   6      206.15      260.78     20.04 o
  -5   1   6       71.95       71.83     12.83 o
  -4   1   6       33.95       53.77      8.55 o
  -3   1   6     2753.15     3910.53     53.53 o
  -2   1   6      345.59      381.31     14.02 o
  -1   1   6     1159.59     1283.08     16.63 o
   0   1   6      553.00      468.98      8.63 o
   1   1   6      407.23      396.53      5.91 o
   2   1   6      489.82      518.94     61.37 o
   3   1   6      873.16      720.13     13.86 o
   4   1   6      633.69      538.63     10.83 o
   5   1   6      345.96      288.10     16.87 o
   6   1   6       73.02       67.16     10.61 o
   7   1   6        5.76        4.67      8.32 o
   8   1   6       33.64       19.64      8.95 o
  -8   2   6        0.14        1.27     11.09 o
  -7   2   6       15.78       12.04     11.40 o
  -6   2   6      116.50      145.87     17.50 o
  -5   2   6      398.48      519.42     26.69 o
  -4   2   6       40.93       38.17      9.42 o
  -3   2   6     3686.99     4277.03     60.82 o
  -2   2   6      371.71      404.36     15.92 o
  -1   2   6     1374.11     1500.70     27.08 o
   0   2   6     2903.24     2748.46     39.60 o
   1   2   6      233.85      248.73      7.05 o
   2   2   6      518.55      452.85     21.42 o
   3   2   6     3397.33     2874.51     61.41 o
   4   2   6      149.07      116.57      5.69 o
   5   2   6      194.27      159.27      7.09 o
   6   2   6       43.80       33.34      8.00 o
   7   2   6        0.07        0.00      7.76 o
   8   2   6        1.24       -3.17      6.73 o
   9   2   6       28.84       19.96      9.42 o
  -8   3   6        0.26       -3.33     11.17 o
  -7   3   6       14.84       10.93     11.32 o
  -6   3   6      229.73      279.39     21.94 o
  -5   3   6      132.55      156.96     17.11 o
  -4   3   6       70.73       89.17     12.43 o
  -3   3   6      891.46     1099.91     31.84 o
  -2   3   6        0.82       -1.82      5.46 o
  -1   3   6      225.88      260.70     12.20 o
   0   3   6      841.75      826.02     40.86 o
   1   3   6     1716.59     1708.90     69.57 o
   2   3   6     1478.24     1405.97    114.67 o
   3   3   6     2671.41     2278.45     67.47 o
   4   3   6     1149.96      986.01     76.70 o
   5   3   6        0.23        5.74      3.18 o
   6   3   6      241.23      223.44     19.84 o
   7   3   6        8.57        9.90      8.00 o
   8   3   6       35.87       23.36      8.16 o
   9   3   6        2.02        0.55      8.87 o
  -7   4   6        0.12        2.61     10.30 o
  -6   4   6        0.33       -0.16     10.69 o
  -5   4   6       20.29       25.58     12.12 o
  -4   4   6       71.04       95.43     14.02 o
  -3   4   6        0.08        1.35      6.49 o
  -2   4   6     4426.22     5051.38     66.05 o
  -1   4   6      148.72      196.71     11.56 o
   0   4   6     2232.72     2555.08    200.48 o
   1   4   6      265.79      244.02      7.02 o
   2   4   6      255.68      218.72      6.90 o
   3   4   6       11.49       14.03      2.73 o
   4   4   6      123.07      114.45     11.96 o
   5   4   6      562.98      491.78     33.26 o
   6   4   6       13.47       16.94      4.81 o
   7   4   6        7.64        0.79      7.29 o
   8   4   6        8.70        1.35      7.29 o
   9   4   6        0.47        9.34      9.19 o
  -7   5   6        4.07        2.85     10.14 o
  -6   5   6        0.27       -3.64      9.50 o
  -5   5   6       70.60       67.16     13.15 o
  -4   5   6      928.66     1000.44     34.37 o
  -3   5   6        9.80       17.34      8.95 o
  -2   5   6      463.35      457.10     19.88 o
  -1   5   6      715.38      827.60     17.18 o
   0   5   6      203.41      201.28     21.98 o
   1   5   6        7.41        7.88      1.55 o
   2   5   6      803.44      717.74     28.23 o
   3   5   6      268.49      237.94     11.32 o
   4   5   6      283.42      305.35      8.28 o
   5   5   6       53.01       47.56      5.70 o
   6   5   6      190.80      167.90     27.12 o
   7   5   6        4.54       -3.28      4.98 o
   8   5   6       19.21        0.32      5.94 o
  -7   6   6       12.57        4.12     11.88 o
  -6   6   6        0.47       -3.48     11.17 o
  -5   6   6       83.83       82.28     14.41 o
  -4   6   6        0.44       -1.74      8.63 o
  -3   6   6     1741.45     1943.47     47.99 o
  -2   6   6       14.01       23.68      8.08 o
  -1   6   6     2814.90     3123.49    107.70 o
   0   6   6      109.35      109.31      8.75 o
   1   6   6       75.70       58.94      8.51 o
   2   6   6       35.35       28.91      3.80 o
   3   6   6      420.74      370.48     13.82 o
   4   6   6        1.21        0.49      2.24 o
   5   6   6      593.18      604.52     80.42 o
   6   6   6     1119.08     1004.84    160.80 o
   7   6   6        0.48        2.45      7.29 o
   8   6   6        0.18       -0.63      9.19 o
  -7   7   6        0.24        4.12     11.09 o
  -6   7   6        5.77        1.98     12.20 o
  -5   7   6      107.28       86.56     15.76 o
  -4   7   6       16.75       11.96      9.27 o
  -3   7   6      649.91      659.52     28.83 o
  -2   7   6     1446.38     1442.83     26.53 o
  -1   7   6        5.98        5.54      3.72 o
   0   7   6     2653.19     2675.76    138.51 o
   1   7   6       25.88       25.03      4.16 o
   2   7   6       23.82       23.50      2.41 o
   3   7   6      372.83      327.58     15.17 o
   4   7   6       36.13       35.93      3.27 o
   5   7   6       65.12       64.97     13.42 o
   6   7   6       34.62       41.18     10.77 o
   7   7   6       36.23       47.75     10.53 o
   8   7   6      140.31      117.92     16.08 o
  -6   8   6        2.65       -6.02     10.69 o
  -5   8   6        0.04       -1.43      9.34 o
  -4   8   6      238.10      220.95     18.29 o
  -3   8   6      303.47      264.58     19.80 o
  -2   8   6        0.50       -4.29      4.55 o
  -1   8   6      274.37      273.01      9.02 o
   0   8   6     1770.96     1573.80     29.93 o
   1   8   6      106.16      110.56     12.51 o
   2   8   6      952.55      903.56     33.26 o
   3   8   6       40.03       42.31      3.08 o
   4   8   6      103.66      107.31      5.11 o
   5   8   6        3.06       -3.80      6.41 o
   6   8   6       62.85       63.12     11.25 o
   7   8   6       12.83       18.37      8.87 o
   8   8   6      202.66      220.23     20.19 o
  -6   9   6        0.15      -11.40     11.40 o
  -5   9   6       63.04       62.01     14.10 o
  -4   9   6      439.57      391.92     23.84 o
  -3   9   6      169.50      171.42     13.11 o
  -2   9   6        3.11        0.62      4.87 o
  -1   9   6       23.96       25.86      4.63 o
   0   9   6      955.44      773.32     18.89 o
   1   9   6      227.17      196.90      6.17 o
   2   9   6        8.94       11.34      4.32 o
   3   9   6      436.79      419.80     10.53 o
   4   9   6      197.77      204.55     15.05 o
   5   9   6       59.89       63.04     11.48 o
   6   9   6       16.14        1.66      9.11 o
   7   9   6       10.99        5.15      8.08 o
   8   9   6       15.31       28.91     11.09 o
  -5  10   6        4.88        5.54     10.93 o
  -4  10   6       50.71       39.75     11.01 o
  -3  10   6       58.95       45.31      7.32 o
  -2  10   6      108.04       87.42      8.02 o
  -1  10   6        8.06        6.98      3.69 o
   0  10   6        0.93       -2.78      2.78 o
   1  10   6        7.46        6.73      3.13 o
   2  10   6      387.03      413.23     11.40 o
   3  10   6       23.88       24.63      4.43 o
   4  10   6      569.60      619.92     26.53 o
   5  10   6        5.65        0.79      8.32 o
   7  10   6        4.24        3.01      8.95 o
   8  10   6       14.96       17.58     10.61 o
  -5  11   6        3.24       -6.97     10.22 o
  -4  11   6       15.46        6.97      9.66 o
  -3  11   6       14.85       14.42      5.66 o
  -2  11   6      208.01      193.20     11.11 o
  -1  11   6       72.49       61.04      7.06 o
   0  11   6      633.26      573.39     30.45 o
   1  11   6      258.98      259.51     10.37 o
   2  11   6      183.18      189.19      9.11 o
   3  11   6       25.46       26.05      5.31 o
   4  11   6        3.73        1.82      7.92 o
   5  11   6      175.39      200.52     17.82 o
   6  11   6       57.39       68.50     13.94 o
   7  11   6        2.09        2.14      8.39 o
   8  11   6       15.91       24.15     11.32 o
  -4  12   6       60.83       59.91      9.18 o
  -3  12   6       44.20       38.81      6.75 o
  -2  12   6        2.46        4.98      5.82 o
  -1  12   6       14.14       11.48      8.55 o
   0  12   6       84.80       71.43      6.10 o
   1  12   6       20.63       17.11      5.39 o
   2  12   6       42.67       35.48      6.18 o
   3  12   6      186.60      185.31      9.74 o
   4  12   6       63.96       65.41     11.72 o
   5  12   6      121.89      133.28     16.31 o
   6  12   6        0.30        2.93      9.90 o
   7  12   6       12.59       16.79     10.06 o
  -3  13   6       84.95       89.28      9.15 o
  -2  13   6       70.38       79.03     12.20 o
  -1  13   6        9.49        6.65      7.84 o
   0  13   6       68.20       62.32     10.45 o
   1  13   6      235.77      260.94     11.17 o
   2  13   6       34.71       37.54      6.89 o
   3  13   6       16.46       28.59      9.66 o
   4  13   6      565.55      710.75     31.36 o
   5  13   6       15.93       18.69     11.64 o
   6  13   6       20.23       13.38     10.77 o
   7  13   6       58.96       72.78     14.33 o
  -2  14   6      162.17      217.07     19.88 o
  -1  14   6        0.32       -7.60      7.60 o
   0  14   6       21.77       28.98      9.34 o
   1  14   6       36.80       46.41     11.17 o
   2  14   6      148.04      171.53     10.69 o
   3  14   6       52.53       92.18     14.41 o
   4  14   6       80.90      115.46     15.92 o
   5  14   6       21.50       32.79     11.80 o
   6  14   6        2.74       15.68     10.53 o
  -1  15   6        6.19        7.44     10.61 o
   0  15   6       61.76       87.51     12.99 o
   1  15   6       50.82       66.44     12.20 o
   2  15   6        2.86       -5.78      5.78 o
   3  15   6        0.05        5.23     10.85 o
   4  15   6        6.34        0.55      9.98 o
   5  15   6       57.44       71.75     15.28 o
   1  16   6       21.45       34.53     10.69 o
   3  16   6       33.80       60.82     15.20 o
  -1 -11   7       57.58       59.08     13.23 o
  -4 -10   7        0.06        0.24      7.84 o
  -3 -10   7       12.43       10.14      8.71 o
  -2 -10   7        1.29        4.83      7.92 o
  -1 -10   7        6.15       13.15      8.24 o
   0 -10   7       10.41        8.32      9.27 o
   1 -10   7       80.71       89.65     14.10 o
   2 -10   7       19.14       20.04     12.59 o
  -5  -9   7       29.21       17.03     10.14 o
  -4  -9   7       88.57       62.64     11.09 o
  -3  -9   7        0.05       -3.48      8.08 o
  -2  -9   7       29.68       30.33      9.74 o
  -1  -9   7       64.97       68.90     10.85 o
   0  -9   7       19.27       25.26      9.27 o
   1  -9   7       28.98       28.75     10.06 o
   2  -9   7       22.27       31.28     10.77 o
   3  -9   7       43.11       57.18     13.54 o
  -6  -8   7       46.98       31.60     11.09 o
  -4  -8   7       62.57       41.10      9.74 o
  -3  -8   7       30.58       19.32      8.00 o
  -2  -8   7       75.34       71.67     10.77 o
  -1  -8   7        6.42        5.94      7.84 o
   0  -8   7       42.01       42.61      8.87 o
   1  -8   7        7.54       10.77      8.55 o
   2  -8   7        8.32        8.16      9.50 o
   3  -8   7       68.27       90.20     14.57 o
   4  -8   7       49.93       77.77      9.42 o
  -6  -7   7       65.61       76.90     14.65 o
  -5  -7   7      167.49      135.74     14.10 o
  -4  -7   7       85.25       91.63     13.30 o
  -3  -7   7      954.27      792.08     26.45 o
  -2  -7   7        8.96        1.98      6.97 o
  -1  -7   7       17.53       21.62      7.52 o
   0  -7   7       60.26       62.48      9.42 o
   1  -7   7       35.11       39.75      8.79 o
   2  -7   7       57.98       62.48      7.44 o
   3  -7   7        3.70        9.90      5.94 o
   4  -7   7       29.41       34.05      8.24 o
   5  -7   7        2.80        5.46      6.34 o
  -7  -6   7       20.52       17.42      9.90 o
  -6  -6   7      112.91       92.89     14.49 o
  -5  -6   7        5.75       -1.50      7.68 o
  -4  -6   7      504.19      383.53     19.48 o
  -3  -6   7      185.77      204.32     15.52 o
  -2  -6   7      405.07      357.00     17.11 o
  -1  -6   7       27.97       23.52      7.13 o
   0  -6   7      468.66      414.65     17.82 o
   1  -6   7       19.58       20.51      4.99 o
   2  -6   7      178.84      205.58     10.93 o
   3  -6   7      222.32      240.35     12.43 o
   4  -6   7        3.85        6.18      5.31 o
   5  -6   7        2.07       -2.38      5.23 o
   6  -6   7        3.36       -1.35      6.02 o
  -7  -5   7      115.32      114.67     16.63 o
  -6  -5   7        0.02       -4.91      8.55 o
  -5  -5   7        1.02       -3.88      6.65 o
  -4  -5   7       32.03       32.63      8.95 o
  -3  -5   7       49.66       48.55      8.63 o
  -2  -5   7       38.98       33.42      7.44 o
  -1  -5   7     1015.95      989.35     25.82 o
   0  -5   7       79.71       68.74      6.02 o
   1  -5   7      693.04      724.61     16.95 o
   2  -5   7      633.92      635.44     16.87 o
   3  -5   7       24.64       21.22      5.78 o
   4  -5   7      472.33      501.13     18.14 o
   5  -5   7        7.30       14.41      6.49 o
   6  -5   7        5.54       12.99      5.94 o
  -7  -4   7        3.86       -4.43     11.32 o
  -6  -4   7       21.04       15.20     10.37 o
  -5  -4   7      202.37      184.99     15.68 o
  -4  -4   7     1220.89     1215.84     33.42 o
  -3  -4   7      113.67      103.82     11.09 o
  -2  -4   7      772.85      901.69     17.03 o
  -1  -4   7       98.17       97.96      6.41 o
   0  -4   7      339.72      353.99     10.69 o
   1  -4   7        2.52        2.45      3.41 o
   2  -4   7      151.13      152.60      8.71 o
   3  -4   7        9.08        8.32      5.15 o
   4  -4   7        4.37        5.94      5.70 o
   5  -4   7        5.81        0.55      6.26 o
   6  -4   7       28.31       31.68      7.05 o
   7  -4   7        2.37        6.81      8.00 o
  -7  -3   7        0.00       -9.50     11.17 o
  -6  -3   7      296.52      303.07     22.33 o
  -5  -3   7      517.13      441.97     22.57 o
  -4  -3   7        0.09        2.22      6.97 o
  -3  -3   7       44.92       47.04      4.59 o
  -2  -3   7        0.40        2.53      3.17 o
  -1  -3   7      482.86      443.24     11.17 o
   0  -3   7      277.47      246.84      8.39 o
   1  -3   7        2.13       -0.87      2.85 o
   2  -3   7       11.12        8.87      3.96 o
   3  -3   7      131.06      126.00      7.84 o
   4  -3   7      317.31      328.02     13.70 o
   5  -3   7       66.58       73.33      7.92 o
   6  -3   7      187.75      206.14     19.80 o
   7  -3   7       12.12        7.92      7.44 o
  -7  -2   7       10.01       11.88     13.15 o
  -6  -2   7       30.38       40.47     13.54 o
  -5  -2   7       29.57       35.08      6.41 o
  -4  -2   7      513.63      450.05     12.43 o
  -3  -2   7      135.32      139.46      6.73 o
  -2  -2   7       42.68       42.68      4.20 o
  -1  -2   7     1011.02     1190.82     26.45 o
   0  -2   7     2066.22     2044.67     26.61 o
   1  -2   7       77.51       76.50      5.15 o
   2  -2   7       54.62       46.33      4.59 o
   3  -2   7        9.38       14.18      4.43 o
   4  -2   7      286.88      289.84     12.20 o
   5  -2   7      162.41      149.83      9.66 o
   6  -2   7        8.98        5.23      8.16 o
   7  -2   7       19.44       33.02     11.25 o
  -8  -1   7        5.17        5.39     18.06 o
  -7  -1   7      242.57      252.86     25.82 o
  -6  -1   7       69.16       87.03      9.50 o
  -5  -1   7      108.56      124.97      9.34 o
  -4  -1   7      977.84     1074.72     20.91 o
  -3  -1   7      391.56      433.58     17.03 o
  -2  -1   7     2166.27     2657.31     27.16 o
  -1  -1   7      245.43      211.52      7.52 o
   0  -1   7      562.75      580.56     11.48 o
   1  -1   7      635.67      585.15     11.25 o
   2  -1   7      443.40      435.80     10.53 o
   3  -1   7      429.82      407.45     11.48 o
   4  -1   7      722.96      723.03     19.64 o
   5  -1   7      128.53      117.92      8.71 o
   6  -1   7        0.19       -8.63      8.63 o
   7  -1   7       33.55       28.59     11.40 o
   8  -1   7       21.96        9.98      9.50 o
  -8   0   7      173.12      199.57     30.25 o
  -7   0   7       46.37       63.59     13.94 o
  -6   0   7        0.13        6.34      9.90 o
  -5   0   7        5.33        6.89      6.65 o
  -4   0   7      147.90      180.96     10.45 o
  -3   0   7       63.56       86.80      6.49 o
  -2   0   7      423.03      354.39      9.74 o
  -1   0   7     1730.87     1920.26     22.17 o
   0   0   7      152.92      196.95      9.74 o
   1   0   7     1703.12     1750.24     18.45 o
   2   0   7        4.15        2.69      2.53 o
   3   0   7       14.66       12.97      2.47 o
   4   0   7      137.09      128.37      7.44 o
   5   0   7        0.28        1.58      6.18 o
   6   0   7       12.78        9.90      7.21 o
   7   0   7        6.79        8.71      8.47 o
   8   0   7        4.10        0.48      8.08 o
  -8   1   7        0.71        4.20     10.30 o
  -7   1   7        0.06       -4.36      9.66 o
  -6   1   7      405.81      512.14     26.37 o
  -5   1   7      114.54      134.47     14.33 o
  -4   1   7        3.18       10.06      7.44 o
  -3   1   7      363.55      451.00     17.66 o
  -2   1   7     1040.21     1407.09     25.98 o
  -1   1   7     1064.02      994.03     15.05 o
   0   1   7     3744.17     4451.18     34.53 o
   1   1   7      862.57      880.15     11.40 o
   2   1   7      960.02      955.74     47.12 o
   3   1   7        1.56        4.00      3.64 o
   4   1   7        6.75        3.57      2.87 o
   5   1   7       83.31       76.34     10.45 o
   6   1   7        8.52        2.61      6.73 o
   7   1   7       26.11       17.03      8.39 o
   8   1   7       17.38       13.23      8.55 o
  -7   2   7        1.63        7.13     12.35 o
  -6   2   7      182.02      241.22     21.54 o
  -5   2   7      242.31      295.55     20.51 o
  -4   2   7       97.73      116.65     13.62 o
  -3   2   7        3.76        2.45      6.18 o
  -2   2   7      128.03      120.14      9.90 o
  -1   2   7      481.22      442.53     14.57 o
   0   2   7        7.64        4.20      2.38 o
   1   2   7     1490.81     1388.84     17.66 o
   2   2   7     1022.71     1045.56     73.85 o
   3   2   7       38.09       39.72      3.85 o
   4   2   7     1378.86     1160.27     34.29 o
   5   2   7      130.85      102.86      5.85 o
   6   2   7        5.16        0.40      6.26 o
   7   2   7      169.45      128.05     14.25 o
   8   2   7        2.65        3.01      8.16 o
  -7   3   7      149.50      132.73     18.37 o
  -6   3   7       11.68       28.03     12.67 o
  -5   3   7     1031.24     1399.33     44.43 o
  -4   3   7     1289.69     1434.26     39.36 o
  -3   3   7      133.76      159.41     13.70 o
  -2   3   7     1318.63     1312.06     30.49 o
  -1   3   7       18.08       36.19      6.18 o
   0   3   7      832.93      836.67     19.48 o
   1   3   7     5042.19     5153.20    186.82 o
   2   3   7      693.80      557.91     11.26 o
   3   3   7     1621.42     1519.08     19.14 o
   4   3   7        1.20        3.21      2.83 o
   5   3   7       31.98       26.67      3.95 o
   6   3   7        0.16        0.71      5.94 o
   7   3   7        7.69        3.01      7.44 o
   8   3   7       38.04       33.50     10.06 o
  -7   4   7        7.29       10.61     12.04 o
  -6   4   7        5.68        1.19     10.77 o
  -5   4   7       44.18       48.39     12.91 o
  -4   4   7      130.93      169.31     17.34 o
  -3   4   7       11.59        8.79      7.52 o
  -2   4   7      360.63      354.39     17.82 o
  -1   4   7     1209.34     1399.02     30.81 o
   0   4   7      110.58      116.22      6.10 o
   1   4   7     8955.92     9189.96     56.10 o
   2   4   7     1791.08     1619.11    118.47 o
   3   4   7       32.47       35.77      4.43 o
   4   4   7        9.64        7.67      3.34 o
   5   4   7      217.39      202.88      8.56 o
   6   4   7       57.56       50.11      5.81 o
   7   4   7        0.04       -1.66      6.89 o
   8   4   7       14.37       17.90      9.27 o
   9   4   7        5.28       11.40      9.66 o
  -7   5   7        5.14       -4.91     13.54 o
  -6   5   7       34.16       42.76     14.33 o
  -5   5   7      426.99      348.37     25.10 o
  -4   5   7     1112.33     1120.02     39.28 o
  -3   5   7      252.64      262.37     17.66 o
  -2   5   7        0.25       -1.43      7.44 o
  -1   5   7      377.02      384.72     16.23 o
   0   5   7      352.93      374.30     10.16 o
   1   5   7       20.48       38.69      3.98 o
   2   5   7       14.00        9.84      2.87 o
   3   5   7      372.22      323.15     17.62 o
   4   5   7       52.24       48.15      6.41 o
   5   5   7        0.15        1.67      3.23 o
   6   5   7      272.02      245.42     31.95 o
   7   5   7       84.42       76.12     15.52 o
   8   5   7        2.91        6.57      8.63 o
  -7   6   7       12.01       18.69     15.05 o
  -6   6   7        2.65        8.55     11.88 o
  -5   6   7      281.19      281.53     24.23 o
  -4   6   7      571.74      580.32     29.70 o
  -3   6   7      483.63      500.10     25.50 o
  -2   6   7       11.32        5.15      7.68 o
  -1   6   7      727.56      834.64     17.17 o
   0   6   7     1787.55     1854.60     23.52 o
   1   6   7     1717.56     1474.78    173.83 o
   2   6   7      325.98      274.65     13.50 o
   3   6   7      240.28      232.01      8.23 o
   4   6   7      153.46      154.50      8.39 o
   5   6   7       41.67       45.04      5.15 o
   6   6   7      174.75      156.81     19.52 o
   7   6   7        5.96        8.41      5.23 o
  -6   7   7       36.38       53.53     15.20 o
  -5   7   7      129.61      146.74     20.35 o
  -4   7   7        0.05        6.49     10.61 o
  -3   7   7        4.27       -0.16      9.27 o
  -2   7   7      126.91      129.88     14.33 o
  -1   7   7       28.25       33.87      3.83 o
   0   7   7       27.27       20.52      5.27 o
   1   7   7      113.28       79.60      3.84 o
   2   7   7       16.11       17.94      2.42 o
   3   7   7      827.91      689.63     20.59 o
   4   7   7      114.96      118.07      9.38 o
   5   7   7        8.78       16.40      5.66 o
   6   7   7       29.37       21.38      5.36 o
   7   7   7       44.70       43.79     11.09 o
   8   7   7      188.39      160.60     16.95 o
  -6   8   7       13.31       -1.90     15.13 o
  -5   8   7      136.53      136.21     19.48 o
  -4   8   7        4.10       -0.48      9.98 o
  -3   8   7      481.48      458.13     25.26 o
  -2   8   7       56.33       55.75     10.22 o
  -1   8   7       29.04       29.78      5.31 o
   0   8   7        1.88       -0.97      2.46 o
   1   8   7     1489.63     1286.47     61.30 o
   2   8   7     1241.93     1165.80     13.11 o
   3   8   7     1803.26     1663.52     22.70 o
   4   8   7      180.66      176.30      8.10 o
   5   8   7        4.60        4.43      6.26 o
   6   8   7       23.18       29.30      9.03 o
   7   8   7        3.95       -0.16      8.63 o
   8   8   7      262.88      270.92     22.09 o
  -6   9   7       25.03        6.10     14.81 o
  -5   9   7       22.79       22.73     15.05 o
  -4   9   7      102.78      112.53     16.71 o
  -3   9   7       40.11       49.73     11.80 o
  -2   9   7      546.37      470.19     54.25 o
  -1   9   7      106.48       79.63      5.30 o
   0   9   7       89.86       86.46      6.53 o
   1   9   7        9.66        8.18      2.61 o
   2   9   7       86.98       75.87      6.89 o
   3   9   7       36.55       36.13      4.72 o
   4   9   7      150.43      163.06     13.46 o
   5   9   7      175.64      180.48     15.60 o
   6   9   7        0.03       -3.96      6.81 o
   7   9   7        2.04        1.11      8.55 o
   8   9   7       50.12       51.48     13.54 o
  -5  10   7        2.70        6.18     12.51 o
  -4  10   7      125.96      127.02     17.58 o
  -3  10   7      399.91      376.47     56.07 o
  -2  10   7      361.12      302.41     21.66 o
  -1  10   7      128.99      103.93      6.13 o
   0  10   7      846.04      709.63     53.14 o
   1  10   7      325.35      276.96     15.56 o
   2  10   7      641.60      600.46     13.82 o
   3  10   7      130.78      127.34     12.04 o
   4  10   7      677.03      688.18     27.40 o
   5  10   7       14.42       17.18      8.95 o
   6  10   7        9.41        9.27      8.32 o
   7  10   7        0.26       -7.52      7.52 o
   8  10   7        9.62       11.25     11.17 o
  -5  11   7       70.28      107.78     19.88 o
  -4  11   7        8.49        7.76     10.37 o
  -3  11   7       55.17       56.43      8.24 o
  -2  11   7        8.63       12.11      7.13 o
  -1  11   7      559.05      514.47     12.03 o
   0  11   7      424.83      394.42     22.81 o
   1  11   7      509.57      433.26     12.20 o
   2  11   7      235.31      240.90      9.66 o
   3  11   7      178.14      175.89     14.89 o
   4  11   7       41.09       56.70     11.17 o
   5  11   7        4.72       -2.30      7.52 o
   6  11   7       95.69      100.65     14.57 o
   7  11   7        0.85       -5.94      8.87 o
   8  11   7       40.66       60.90     13.70 o
  -4  12   7       49.58       44.66     13.94 o
  -3  12   7        5.45       -2.18      5.61 o
  -2  12   7        2.04        2.07      4.51 o
  -1  12   7       33.25       27.91      5.39 o
   0  12   7       32.14       32.71      5.46 o
   1  12   7      107.95       93.21      7.21 o
   2  12   7       99.54      103.03      7.60 o
   3  12   7       89.27       91.94     12.99 o
   4  12   7      101.79      118.95     14.25 o
   5  12   7        0.43       -5.07      8.87 o
   6  12   7        4.11        0.55      9.11 o
   7  12   7        1.97       -1.35      8.16 o
  -3  13   7        0.03       -5.12      5.45 o
  -2  13   7       62.02       53.06     10.61 o
  -1  13   7        0.70       -5.78      5.78 o
   0  13   7        8.56        0.08      7.84 o
   1  13   7       30.62       21.22      5.54 o
   2  13   7      103.47      110.00     13.07 o
   3  13   7        7.15        2.93      8.63 o
   4  13   7       59.55       85.37     14.41 o
   5  13   7       79.91      101.60     14.81 o
   6  13   7       32.45       51.55     13.46 o
   7  13   7        3.81        0.95      9.19 o
  -2  14   7      107.42      113.80     14.89 o
  -1  14   7       65.12       69.85     12.27 o
   0  14   7       50.86       62.80     11.72 o
   1  14   7        4.48       11.72      5.70 o
   2  14   7      203.68      242.49     18.29 o
   3  14   7       20.23       22.97     10.45 o
   4  14   7        7.75        5.23     11.01 o
   5  14   7        3.70       -0.79      9.82 o
   6  14   7        0.85       -4.67      9.03 o
  -1  15   7       90.16      127.98     15.84 o
   0  15   7       10.35       16.00      9.82 o
   2  15   7      143.16      194.34     16.95 o
   3  15   7       14.10       19.72     10.53 o
   4  15   7       39.05       90.04     15.44 o
   5  15   7       16.65       19.01     12.67 o
   3  16   7        0.73       -7.92     10.22 o
  -2 -10   8        4.87        1.82      9.42 o
  -1 -10   8       46.53       61.06     11.01 o
   0 -10   8        2.57        9.03      9.66 o
  -4  -9   8       28.84       21.54      8.71 o
  -3  -9   8        0.94        3.72      7.76 o
  -2  -9   8       92.38       83.79     11.72 o
  -1  -9   8      112.45      115.62     13.54 o
   0  -9   8       79.77       92.26     13.46 o
   1  -9   8       17.13       26.61     10.22 o
   2  -9   8        1.76       10.69     11.40 o
  -5  -8   8        3.79        4.04      9.34 o
  -4  -8   8       24.77       19.80      8.63 o
  -3  -8   8      102.72       96.54     11.80 o
  -2  -8   8       93.63       85.13     10.77 o
  -1  -8   8       17.31       17.98      8.79 o
   0  -8   8        4.75        7.05      7.29 o
   1  -8   8      211.07      258.09     18.93 o
   2  -8   8       33.81       58.21     13.15 o
   3  -8   8        6.56        2.22      9.42 o
  -6  -7   8       14.23       13.15      9.98 o
  -5  -7   8      109.83      102.63     14.18 o
  -4  -7   8        0.04       10.06      8.87 o
  -3  -7   8       43.68       34.21      8.47 o
  -2  -7   8        3.32        7.60      7.13 o
  -1  -7   8      143.34      114.12     11.48 o
   0  -7   8       12.27       16.71      8.71 o
   1  -7   8       90.60      105.33     12.12 o
   2  -7   8      156.56      183.73     15.84 o
   3  -7   8       35.42       43.95      8.00 o
   4  -7   8       15.04       26.05      8.16 o
  -6  -6   8        0.35       -2.61      9.03 o
  -5  -6   8       75.96       68.66     11.88 o
  -4  -6   8       73.04       66.76     11.32 o
  -3  -6   8       11.91       11.64      7.60 o
  -2  -6   8       55.54       56.86      9.11 o
  -1  -6   8      492.55      459.24     18.93 o
   0  -6   8       10.60       -1.19      6.49 o
   1  -6   8       21.34       30.65      5.62 o
   2  -6   8       91.16      104.77      8.55 o
   3  -6   8        4.74       -2.45      4.83 o
   4  -6   8        8.39       11.64      6.18 o
   5  -6   8        2.48       -1.03      6.73 o
  -6  -5   8       29.10       25.98     10.45 o
  -5  -5   8        2.67       -5.62      7.60 o
  -4  -5   8       98.28       75.79     10.61 o
  -3  -5   8       17.75       14.25      7.68 o
  -2  -5   8      154.95      142.71     12.20 o
  -1  -5   8        0.99        3.72      7.44 o
   0  -5   8      281.36      267.04     10.37 o
   1  -5   8      968.77      951.90     20.04 o
   2  -5   8       27.26       26.45      5.39 o
   3  -5   8      153.36      139.93      9.82 o
   4  -5   8       18.14       25.18      6.49 o
   5  -5   8       11.95        5.94      5.39 o
   6  -5   8       12.12       12.20      8.71 o
  -7  -4   8      140.00      119.26     17.82 o
  -6  -4   8      131.05      134.71     15.84 o
  -5  -4   8       36.63       34.13      9.74 o
  -4  -4   8      151.89      125.20     12.51 o
  -3  -4   8       34.04       38.49      8.95 o
  -2  -4   8        0.07        0.08      7.36 o
  -1  -4   8      477.47      486.32     13.15 o
   0  -4   8     2089.65     2134.16     27.64 o
   1  -4   8        0.04       -4.04      4.04 o
   2  -4   8      317.14      334.83     12.59 o
   3  -4   8       34.24       35.32      6.02 o
   4  -4   8        3.53        5.78      5.46 o
   5  -4   8       25.77       28.19      6.89 o
   6  -4   8       34.35       44.43     11.40 o
  -7  -3   8       29.65       18.53     12.20 o
  -6  -3   8       90.79       99.23     14.49 o
  -5  -3   8        0.41        4.43      8.08 o
  -4  -3   8      165.45      169.79     14.33 o
  -3  -3   8       94.57      105.80      6.81 o
  -2  -3   8      597.37      542.23     13.15 o
  -1  -3   8        2.45        5.86      3.80 o
   0  -3   8     1151.14     1099.67     18.29 o
   1  -3   8       84.98       88.77      6.18 o
   2  -3   8        0.78       -3.09      3.72 o
   3  -3   8        8.91        7.21      4.67 o
   4  -3   8        1.84       -0.55      5.15 o
   5  -3   8      279.89      276.07     20.27 o
   6  -3   8       56.16       45.46     11.56 o
   7  -3   8       10.07       16.55      9.19 o
  -7  -2   8       37.25       30.57     15.20 o
  -6  -2   8      261.58      288.42     23.92 o
  -5  -2   8        2.49        1.82      8.63 o
  -4  -2   8      151.73      133.04      7.60 o
  -3  -2   8       90.23       95.51      6.10 o
  -2  -2   8      165.09      188.32      8.16 o
  -1  -2   8       80.11       92.73      6.18 o
   0  -2   8       10.81       17.03      3.88 o
   1  -2   8      243.45      257.14      8.79 o
   2  -2   8      170.45      152.05      7.52 o
   3  -2   8      190.17      208.91      9.50 o
   4  -2   8       50.79       39.04      6.10 o
   5  -2   8       21.62       15.28      8.00 o
   6  -2   8       16.42        3.64      8.24 o
   7  -2   8       15.57       11.01      9.19 o
  -7  -1   8        0.06       -0.48     13.70 o
  -6  -1   8      267.62      281.77     25.18 o
  -5  -1   8        0.48       -4.83      5.07 o
  -4  -1   8      264.32      277.09     11.01 o
  -3  -1   8      471.45      423.44     11.88 o
  -2  -1   8      417.76      382.18     12.20 o
  -1  -1   8      276.65      315.98      9.82 o
   0  -1   8      772.90      827.72     14.57 o
   1  -1   8       16.15       14.49      3.48 o
   2  -1   8      110.47       91.63      5.78 o
   3  -1   8      575.93      547.78     13.94 o
   4  -1   8      639.68      610.02     15.84 o
   5  -1   8       35.46       24.39      8.39 o
   6  -1   8       91.06       77.21     12.20 o
   7  -1   8       35.56       45.46     12.75 o
  -7   0   8       56.86       59.47     19.24 o
  -6   0   8       98.38      116.57     11.56 o
  -5   0   8       45.47       46.33      7.92 o
  -4   0   8       33.01       27.24      5.70 o
  -3   0   8      346.02      355.97     11.72 o
  -2   0   8      303.30      246.29      8.32 o
  -1   0   8      486.95      469.85     10.93 o
   0   0   8      758.56      862.09     16.95 o
   1   0   8       65.21       65.57      4.20 o
   2   0   8     1365.34     1301.77     17.58 o
   3   0   8      555.16      496.06     12.20 o
   4   0   8       33.25       35.40      5.07 o
   5   0   8       50.43       37.77      9.19 o
   6   0   8       79.50       87.35     12.59 o
   7   0   8        0.63       -0.87     10.06 o
   8   0   8       77.34       79.43     14.49 o
  -7   1   8       12.57        8.32     10.45 o
  -6   1   8      433.67      478.01     24.79 o
  -5   1   8      324.46      419.01     22.09 o
  -4   1   8      590.08      604.95     22.57 o
  -3   1   8      837.06      988.32     25.82 o
  -2   1   8      292.33      334.75     11.48 o
  -1   1   8      725.60      585.31     12.35 o
   0   1   8     1462.26     1697.89     26.21 o
   1   1   8       21.69       31.36      3.25 o
   2   1   8     2550.53     2346.56     22.25 o
   3   1   8       94.19       89.19      4.62 o
   4   1   8        0.30        4.20      5.94 o
   5   1   8        0.02        1.03      5.39 o
   6   1   8        7.72        3.48      6.81 o
   7   1   8       47.70       50.68     11.48 o
   8   1   8       10.39        9.42     10.14 o
  -7   2   8       11.54       13.94     11.25 o
  -6   2   8        5.59       22.02     13.30 o
  -5   2   8      118.77      110.63     14.33 o
  -4   2   8      393.49      426.53     21.54 o
  -3   2   8      695.07      855.20     25.66 o
  -2   2   8        5.45       -4.28      4.91 o
  -1   2   8      531.78      654.29     16.71 o
   0   2   8       51.04       46.41      3.96 o
   1   2   8      132.28      135.26      4.75 o
   2   2   8       15.40       14.94      2.48 o
   3   2   8       30.55       32.63      4.30 o
   4   2   8        5.27        4.69      2.94 o
   5   2   8        1.19        1.27      5.70 o
   6   2   8        0.39        6.34      6.18 o
   7   2   8        1.46        5.54      6.89 o
   8   2   8        0.43        4.04      9.11 o
  -7   3   8        7.78       -2.06     10.14 o
  -6   3   8      132.88      134.31     16.79 o
  -5   3   8      129.87      133.60     16.87 o
  -4   3   8       78.84       73.02     11.88 o
  -3   3   8      326.78      382.74     20.11 o
  -2   3   8      376.80      433.26     18.77 o
  -1   3   8     2200.58     2604.64     40.70 o
   0   3   8      573.08      585.23     11.17 o
   1   3   8      786.20      933.87     19.56 o
   2   3   8      706.12      695.32     13.74 o
   3   3   8        7.44        5.81      4.20 o
   4   3   8       22.89       21.66      3.47 o
   5   3   8      253.82      220.34      8.56 o
   6   3   8       90.29       81.17     11.09 o
   7   3   8       32.85       27.72      8.39 o
   8   3   8       11.55        6.57      8.24 o
  -7   4   8        2.66        8.39     13.38 o
  -6   4   8       34.95       14.18     12.27 o
  -5   4   8        0.55      -10.14     10.14 o
  -4   4   8      109.01      108.57     15.36 o
  -3   4   8      239.39      236.79     17.03 o
  -2   4   8       39.79       43.00      7.68 o
  -1   4   8     4284.39     5014.08     61.45 o
   0   4   8       11.96       28.13      7.76 o
   1   4   8        2.19        7.37      6.89 o
   2   4   8      956.56      844.30     21.78 o
   3   4   8        0.18        1.50      2.53 o
   4   4   8        3.15        4.13      2.86 o
   5   4   8      281.31      241.14     13.98 o
   6   4   8       47.20       45.83      5.76 o
   7   4   8        3.32       11.96      8.32 o
   8   4   8        6.13        8.63      7.76 o
  -7   5   8      164.31      123.46     19.88 o
  -6   5   8       25.05       18.85     11.96 o
  -5   5   8        0.96       -0.24     10.37 o
  -4   5   8      426.11      411.01     24.39 o
  -3   5   8      260.77      270.44     18.61 o
  -2   5   8        2.09        4.43      7.29 o
  -1   5   8     4418.09     5020.57     65.18 o
   0   5   8        4.63        1.64      3.69 o
   1   5   8      173.70      159.03      7.11 o
   2   5   8      501.12      411.83     62.36 o
   3   5   8        0.02        0.58      2.59 o
   4   5   8      591.70      480.75     12.21 o
   5   5   8      436.80      397.30     25.86 o
   6   5   8       59.40       53.05      5.91 o
   7   5   8       34.74       23.05      7.68 o
   8   5   8        0.10       -0.79      7.76 o
  -7   6   8       26.86       34.29     14.81 o
  -6   6   8       23.00       28.11     13.70 o
  -5   6   8       31.61       47.04     13.86 o
  -4   6   8       45.80       60.58     14.02 o
  -3   6   8        0.10       -9.03      9.03 o
  -2   6   8        4.36       -7.60      8.63 o
  -1   6   8        9.99        9.19      6.81 o
   0   6   8     1871.48     2076.66     71.04 o
   1   6   8      255.98      259.88      8.86 o
   2   6   8        7.83       14.96      3.16 o
   3   6   8        9.22       17.39      3.56 o
   4   6   8       96.99       90.92      6.19 o
   5   6   8      105.92      105.09      7.14 o
   6   6   8        0.52        0.88      4.45 o
   7   6   8       20.67       23.97      5.85 o
  -6   7   8       23.89       30.41     14.02 o
  -5   7   8        0.07       -5.54     11.01 o
  -4   7   8        1.12       -5.94      9.19 o
  -3   7   8      303.95      278.52     20.59 o
  -2   7   8      991.73      980.01     31.84 o
  -1   7   8      128.65      115.34     20.47 o
   0   7   8      374.99      380.79     15.20 o
   1   7   8      443.48      370.31     47.71 o
   2   7   8      117.84      113.47     13.74 o
   3   7   8       11.56       14.99      3.81 o
   4   7   8       13.15       14.27      4.09 o
   5   7   8       24.32       19.75      4.34 o
   6   7   8        8.10        5.50      4.55 o
   7   7   8        6.88       13.23      9.42 o
   8   7   8      102.25      115.70     14.81 o
  -5   8   8        6.66        5.94     14.02 o
  -4   8   8       14.38       17.34     11.17 o
  -3   8   8       60.51       57.18     13.07 o
  -2   8   8       59.62       46.17     10.14 o
  -1   8   8      742.02      666.36     54.80 o
   0   8   8       86.45       82.67      4.68 o
   1   8   8     1129.86      969.09     58.21 o
   2   8   8      223.89      210.71     32.47 o
   3   8   8        3.69        6.30      3.41 o
   4   8   8       30.23       36.55      4.62 o
   5   8   8      194.94      169.87     16.75 o
   6   8   8        7.53       10.77      7.76 o
   7   8   8      193.94      226.49     18.21 o
   8   8   8      107.48      122.43     16.71 o
  -6   9   8       25.30       32.63     17.42 o
  -5   9   8      109.37      135.50     21.30 o
  -4   9   8        2.41       -6.89     10.14 o
  -3   9   8        0.31       -1.27      8.24 o
  -2   9   8       74.58       74.44     12.12 o
  -1   9   8     1308.76     1208.88    103.11 o
   0   9   8      441.88      423.23     55.75 o
   1   9   8      463.31      410.21     20.15 o
   2   9   8      232.27      228.05     24.63 o
   3   9   8        8.36        8.81      4.04 o
   4   9   8       17.36       22.33      7.44 o
   5   9   8      168.05      189.51     15.68 o
   6   9   8        8.09        2.85      7.76 o
   7   9   8       46.76       81.25     13.23 o
   8   9   8       16.22       20.67     10.69 o
  -5  10   8      203.03      191.41     23.05 o
  -4  10   8        8.03       16.00     12.27 o
  -3  10   8      141.96      149.36     16.63 o
  -2  10   8       51.02       37.80      7.16 o
  -1  10   8        0.09       -0.98      6.14 o
   0  10   8        0.03       -3.23      3.23 o
   1  10   8       37.07       38.09      6.73 o
   2  10   8      319.39      303.20     37.30 o
   3  10   8      155.65      146.66     12.83 o
   4  10   8      104.49      109.60     12.20 o
   5  10   8       12.83       16.55      8.24 o
   6  10   8       60.08       51.79     11.25 o
   7  10   8        7.80       15.76      9.82 o
   8  10   8       15.13       23.92     11.09 o
  -5  11   8       13.07       12.75     14.57 o
  -4  11   8       10.41       17.34     11.88 o
  -3  11   8      342.65      336.96     22.57 o
  -2  11   8      439.02      409.67     23.44 o
  -1  11   8      556.23      495.57     12.13 o
   0  11   8       66.50       58.19      5.29 o
   1  11   8      142.24      105.80      9.31 o
   2  11   8      263.49      246.84     14.81 o
   3  11   8      137.44      160.92     14.49 o
   4  11   8        0.95        6.18      7.60 o
   5  11   8       80.40       90.83     12.99 o
   6  11   8       49.57       80.46     13.38 o
   7  11   8        6.84       10.22      8.95 o
   8  11   8       10.84       23.12     11.09 o
  -4  12   8       61.75       68.58     14.49 o
  -3  12   8       43.25       50.92     11.88 o
  -2  12   8      231.31      193.90     11.17 o
  -1  12   8       22.89       26.13      4.73 o
   0  12   8       48.70       48.78      6.26 o
   1  12   8       45.24       30.41      7.13 o
   2  12   8      144.46      164.01     13.30 o
   3  12   8        4.93        5.15      7.29 o
   4  12   8       55.88       65.57     11.56 o
   5  12   8        0.26       -1.82      8.00 o
   6  12   8      180.08      212.95     20.11 o
   7  12   8        0.23       -3.33      8.87 o
  -3  13   8       11.39       10.45      7.00 o
  -2  13   8       46.98       53.03      7.14 o
  -1  13   8        5.19       13.94      8.39 o
   0  13   8       36.51       43.24      6.49 o
   1  13   8       62.13       45.61      7.60 o
   2  13   8       55.89       63.83     10.30 o
   3  13   8       83.76       98.44     12.91 o
   4  13   8       78.30      123.70     16.63 o
   5  13   8        1.75        0.40      9.19 o
   6  13   8        6.69       11.25     10.53 o
   7  13   8       39.92       45.77     13.38 o
  -2  14   8       22.44       19.32      8.63 o
  -1  14   8        1.55        5.86      8.63 o
   1  14   8       18.12       12.35      7.05 o
   2  14   8       10.60        3.56      7.92 o
   3  14   8        8.61        4.67      9.50 o
   4  14   8        3.19        2.14     10.30 o
   5  14   8       26.65       40.23     13.38 o
   6  14   8        0.07       -9.19      9.34 o
  -1  15   8       11.11        9.34      9.19 o
   2  15   8        9.01        7.84      8.32 o
   3  15   8       14.09       20.27     10.06 o
   4  15   8       27.35       38.01     13.07 o
   5  15   8        1.84        0.79     10.37 o
   3  16   8        0.01       -0.24     11.25 o
  -3  -9   9       64.39       55.51     10.69 o
  -2  -9   9        4.32        0.55      9.19 o
  -1  -9   9       60.30       82.68     12.75 o
   0  -9   9        2.14       -7.92      9.50 o
   1  -9   9       10.78        9.58     11.40 o
  -4  -8   9       12.78       -0.55      7.36 o
  -3  -8   9       52.98       40.39     10.06 o
  -2  -8   9        1.43       -2.45      7.36 o
  -1  -8   9        0.92        7.36      8.08 o
   0  -8   9        4.83        9.27      8.55 o
   1  -8   9       17.56       20.27      9.90 o
   2  -8   9       10.35        7.13     11.25 o
   3  -8   9        0.21       -1.58     11.80 o
  -5  -7   9       50.38       63.27     12.99 o
  -4  -7   9       18.59       27.95      8.79 o
  -3  -7   9       34.81       26.37      9.50 o
  -2  -7   9       63.00       42.29      9.03 o
  -1  -7   9       43.96       63.20     10.69 o
   0  -7   9        3.66       -5.62      7.44 o
   1  -7   9       12.35       11.32      9.42 o
   2  -7   9        3.81        8.55      8.95 o
   3  -7   9        7.31        2.53      9.58 o
   4  -7   9       10.77       16.16      6.97 o
  -5  -6   9       29.74       28.51      9.42 o
  -4  -6   9       34.38       41.10     10.45 o
  -3  -6   9       30.61       37.54      9.27 o
  -2  -6   9       83.97       76.18     10.06 o
  -1  -6   9      300.21      291.11     16.39 o
   0  -6   9       77.13       83.79     10.69 o
   1  -6   9       12.23        6.26      7.13 o
   2  -6   9       11.01       14.81      6.02 o
   3  -6   9       83.26      114.99     10.06 o
   4  -6   9        2.10        0.40      5.94 o
  -6  -5   9       30.12       42.37     12.59 o
  -5  -5   9       81.54       63.27     12.99 o
  -4  -5   9      188.49      167.33     13.94 o
  -3  -5   9      109.89      102.95     12.27 o
  -2  -5   9        2.10        4.59      6.73 o
  -1  -5   9      504.54      521.64     20.67 o
   0  -5   9       19.94       16.08      7.36 o
   1  -5   9       64.18       61.45      6.81 o
   2  -5   9        0.07       -2.61      4.36 o
   3  -5   9       16.81       17.18      5.86 o
   4  -5   9       38.01       41.18     10.14 o
   5  -5   9       26.18       45.93     11.32 o
  -6  -4   9       24.69       26.69     11.25 o
  -5  -4   9      226.89      168.68     15.20 o
  -4  -4   9       20.82       25.02      8.79 o
  -3  -4   9      317.59      273.21     15.68 o
  -2  -4   9      652.95      650.17     22.97 o
  -1  -4   9       16.39       13.15      4.36 o
   0  -4   9       94.76      106.43      7.68 o
   1  -4   9      108.80      112.14      7.76 o
   2  -4   9       85.97       90.04      7.84 o
   3  -4   9        3.17        4.12      6.97 o
   4  -4   9      123.95      143.50     15.44 o
   5  -4   9      119.47      125.36     15.36 o
   6  -4   9        0.12        4.59      7.36 o
  -7  -3   9        2.36       -3.88     10.45 o
  -6  -3   9        9.16        7.52     11.48 o
  -5  -3   9       46.10       38.49     10.77 o
  -4  -3   9       78.54       67.08     10.06 o
  -3  -3   9       24.43       19.56      8.24 o
  -2  -3   9      721.22      710.44     16.16 o
  -1  -3   9      359.05      350.59     11.25 o
   0  -3   9        3.83        7.05      4.04 o
   1  -3   9      274.10      263.47     10.14 o
   2  -3   9       23.08       18.21      5.15 o
   3  -3   9        1.22       -1.98      4.36 o
   4  -3   9       74.02       97.96     12.99 o
   5  -3   9       12.01       11.96      7.44 o
   6  -3   9       41.59       46.72     11.40 o
  -7  -2   9        0.22       -3.17     11.32 o
  -6  -2   9        0.00        2.06      9.50 o
  -5  -2   9       76.66       62.88     11.01 o
  -4  -2   9      133.61      106.83     11.96 o
  -3  -2   9      163.55      144.37      7.68 o
  -2  -2   9     2071.32     2140.58     27.95 o
  -1  -2   9        0.36       -3.33      3.33 o
   0  -2   9       86.99       98.52      6.49 o
   1  -2   9      372.03      390.74     11.56 o
   2  -2   9      131.17      133.12      7.84 o
   3  -2   9        7.37        4.28      4.28 o
   4  -2   9        0.21       -1.90      5.15 o
   5  -2   9        2.07       -4.59      6.10 o
   6  -2   9       20.09       23.84      8.79 o
   7  -2   9       22.19       15.44      9.27 o
  -7  -1   9        5.78       -1.03     11.64 o
  -6  -1   9        7.16        9.27     10.53 o
  -5  -1   9        4.42        4.20      5.54 o
  -4  -1   9      136.94      126.71      8.16 o
  -3  -1   9      245.76      266.25     10.06 o
  -2  -1   9       21.19       20.11      4.04 o
  -1  -1   9        1.58       -0.55      3.09 o
   0  -1   9        9.21       12.75      3.48 o
   1  -1   9      261.85      261.73      8.79 o
   2  -1   9      187.24      175.97      8.00 o
   3  -1   9        7.00        5.62      4.36 o
   4  -1   9      344.11      364.44     21.46 o
   5  -1   9        4.46        3.64      6.65 o
   6  -1   9        2.01       -2.22      6.26 o
   7  -1   9       24.68       27.40     11.56 o
  -7   0   9       12.32        0.40     14.02 o
  -6   0   9       58.97       45.38      8.39 o
  -5   0   9       86.25      105.01      9.50 o
  -4   0   9        9.83        6.97      5.15 o
  -3   0   9       53.67       47.67      5.86 o
  -2   0   9      172.57      143.34      7.36 o
  -1   0   9        0.20       -0.71      3.33 o
   0   0   9        1.55       -0.55      3.01 o
   1   0   9      382.62      397.55      9.90 o
   2   0   9     1095.85     1037.82     16.31 o
   3   0   9       33.40       37.06      8.08 o
   4   0   9       23.47       19.72      7.52 o
   5   0   9      129.20       92.50     11.56 o
   6   0   9      269.94      232.35     19.24 o
   7   0   9        7.24        2.93      8.95 o
  -7   1   9       10.05       -1.98      9.34 o
  -6   1   9       27.23       27.56      9.03 o
  -5   1   9      111.60      112.14     10.93 o
  -4   1   9      221.85      269.97     14.10 o
  -3   1   9        6.47       -2.61      4.59 o
  -2   1   9     2208.78     1948.53     26.61 o
  -1   1   9       11.68        9.50      3.25 o
   0   1   9     2410.47     2638.62     49.42 o
   1   1   9      707.74      656.19     11.64 o
   2   1   9      124.23      105.64      5.70 o
   3   1   9       56.04       51.15     10.22 o
   4   1   9      542.76      533.12     23.84 o
   5   1   9      177.33      143.42     14.02 o
   6   1   9      185.00      162.74     15.52 o
   7   1   9      149.85      117.36     14.49 o
   8   1   9       13.53       13.07     10.06 o
  -7   2   9       26.12       36.27     12.75 o
  -6   2   9      487.35      548.73     28.83 o
  -5   2   9      249.00      320.73     21.07 o
  -4   2   9       11.17        6.97      7.29 o
  -3   2   9      596.67      738.15     25.58 o
  -2   2   9      728.93      580.09     14.33 o
  -1   2   9       15.01        9.27      3.17 o
   0   2   9     1081.99      977.24     15.28 o
   1   2   9      225.19      251.20      6.81 o
   2   2   9       68.26       89.47      6.55 o
   3   2   9      451.19      483.27     16.00 o
   4   2   9        5.83        3.39      3.51 o
   5   2   9        2.01        3.25      6.49 o
   6   2   9       14.24       15.36      7.92 o
   7   2   9       20.67       16.71      9.03 o
   8   2   9        7.28        9.82      8.79 o
  -7   3   9        2.13        0.48     10.37 o
  -6   3   9        4.12        7.36     11.96 o
  -5   3   9      168.09      166.78     17.34 o
  -4   3   9      995.89     1204.99     37.14 o
  -3   3   9      183.53      167.73     13.94 o
  -2   3   9       91.26       77.37      9.66 o
  -1   3   9       99.83       89.65      6.18 o
   0   3   9      595.62      530.59     10.93 o
   1   3   9      632.12      613.14     29.46 o
   2   3   9       20.44       28.59      4.17 o
   3   3   9        0.00        4.91      4.04 o
   4   3   9       24.09       24.61      4.13 o
   5   3   9        0.15        1.64      3.21 o
   6   3   9       36.42       35.72      7.92 o
   7   3   9       18.02       13.78      7.76 o
   8   3   9        7.44        3.80      8.71 o
  -7   4   9       21.29       25.10     14.41 o
  -6   4   9       12.98        9.66     12.67 o
  -5   4   9        1.69        4.99      9.98 o
  -4   4   9      117.09      106.83     14.73 o
  -3   4   9      420.84      441.74     21.86 o
  -2   4   9      113.66      114.12     11.96 o
  -1   4   9       12.83       10.85      5.39 o
   0   4   9      269.46      254.84      8.32 o
   1   4   9      279.72      330.36     13.58 o
   2   4   9       41.40       46.52     11.64 o
   3   4   9      477.33      443.33     21.98 o
   4   4   9        1.31        2.47      3.13 o
   5   4   9        8.49        4.70      3.67 o
   6   4   9       61.37       61.45      9.50 o
   7   4   9       39.47       33.02      8.87 o
   8   4   9        0.89        4.51      9.11 o
  -7   5   9        9.40        9.11     14.73 o
  -6   5   9        7.22       -9.58      9.58 o
  -5   5   9      300.08      352.72     27.08 o
  -4   5   9       41.15       55.75     13.23 o
  -3   5   9     1455.66     1520.66     42.13 o
  -2   5   9     1624.06     1757.60     40.15 o
  -1   5   9        0.17        4.28      6.34 o
   0   5   9      119.78      113.92      7.08 o
   1   5   9      155.05      161.17      7.81 o
   2   5   9       15.53       21.29      4.16 o
   3   5   9      887.03      795.85     52.86 o
   4   5   9        5.70        5.18      3.23 o
   5   5   9      126.68      122.98     13.38 o
   6   5   9      263.96      260.21     26.73 o
   7   5   9        4.70        4.20      6.49 o
   8   5   9       19.84       14.18      8.95 o
  -6   6   9        9.18        0.63     11.88 o
  -5   6   9       58.49       55.67     14.02 o
  -4   6   9        3.48        8.95     10.77 o
  -3   6   9      453.98      436.83     24.71 o
  -2   6   9       30.47       33.26      9.50 o
  -1   6   9       16.42       28.98      8.55 o
   0   6   9      625.50      643.13     27.76 o
   1   6   9        1.18       -1.20      3.64 o
   2   6   9      578.37      542.62     61.93 o
   3   6   9     1616.07     1302.40    111.54 o
   4   6   9       74.29       61.20      5.57 o
   5   6   9       25.63       16.80      4.27 o
   6   6   9        1.10        3.39      4.41 o
   7   6   9        0.44        4.73      4.77 o
   8   6   9       13.27        8.32      8.16 o
  -6   7   9       34.61       30.25     13.62 o
  -5   7   9       20.87       15.84     11.64 o
  -4   7   9        5.99       -2.22     10.69 o
  -3   7   9      564.61      537.64     26.85 o
  -2   7   9      480.94      492.97     24.07 o
  -1   7   9      200.39      205.11     15.20 o
   0   7   9      659.49      597.68     14.56 o
   1   7   9       15.19       15.11      4.40 o
   2   7   9       35.90       33.20      7.76 o
   3   7   9      525.57      450.05     51.16 o
   4   7   9      293.91      263.45     16.75 o
   5   7   9       40.44       37.30      5.34 o
   6   7   9       42.88       40.40     15.32 o
   7   7   9        0.16       -1.83      4.36 o
  -6   8   9       11.44        1.27     13.94 o
  -5   8   9       41.42       38.41     14.33 o
  -4   8   9        0.97       -5.94      9.66 o
  -3   8   9      157.33      146.19     15.76 o
  -2   8   9      202.81      215.32     17.82 o
  -1   8   9      203.48      177.73      9.90 o
   0   8   9        0.48       -3.58      3.58 o
   1   8   9        4.33        4.29      3.56 o
   2   8   9       34.94       31.00      8.20 o
   3   8   9       63.04       58.48      5.52 o
   4   8   9      257.87      245.23      9.99 o
   5   8   9      226.79      245.68     18.33 o
   6   8   9       12.28       18.21      8.79 o
   7   8   9       64.49       65.97     11.64 o
   8   8   9       43.93       60.11     13.23 o
  -5   9   9        4.09        9.11     14.81 o
  -4   9   9       18.41       24.31     12.35 o
  -3   9   9       41.25       53.06     12.51 o
  -2   9   9      282.01      297.29     20.99 o
  -1   9   9       26.38       21.91      5.54 o
   0   9   9      767.01      685.76     52.82 o
   1   9   9      220.42      200.60     27.56 o
   2   9   9       40.49       38.71      5.06 o
   3   9   9      851.50      812.38     24.71 o
   4   9   9       22.68       25.66      4.95 o
   5   9   9      623.37      703.15     28.03 o
   6   9   9       29.65       27.08      9.27 o
   7   9   9       15.00       21.46     10.61 o
   8   9   9       14.75        0.48     10.30 o
  -5  10   9      144.09      126.23     20.51 o
  -4  10   9       51.26       63.91     15.60 o
  -3  10   9      526.17      539.70     29.38 o
  -2  10   9       36.51       52.58     12.35 o
  -1  10   9     1088.15      933.13     16.42 o
   0  10   9       77.20       68.29      6.84 o
   1  10   9        5.02        1.64      3.63 o
   2  10   9      135.96      131.66     14.65 o
   3  10   9      245.02      203.27      9.56 o
   4  10   9      359.70      373.23     20.35 o
   5  10   9      116.66      128.53     14.10 o
   6  10   9        4.37        4.67      8.08 o
   7  10   9       43.62       57.34     13.15 o
   8  10   9        9.96        7.68     11.17 o
  -4  11   9        0.88        3.72     11.09 o
  -3  11   9        3.11       16.08     10.69 o
  -2  11   9       17.61       21.78     10.69 o
  -1  11   9       68.26       54.75      5.22 o
   0  11   9        6.46        8.17      7.33 o
   1  11   9      607.99      496.27     20.79 o
   2  11   9      221.79      186.50     12.83 o
   3  11   9        7.31        3.48      7.60 o
   4  11   9       27.23       28.67      9.03 o
   5  11   9        6.89        4.67      7.92 o
   6  11   9        3.36        9.90      8.79 o
   7  11   9       22.97       21.22     10.69 o
   8  11   9        0.37        5.23     10.69 o
  -4  12   9       46.87       32.23     13.62 o
  -3  12   9        0.03        6.10      9.19 o
  -2  12   9       14.90       20.31      6.79 o
  -1  12   9       62.85       52.39      5.34 o
   0  12   9      142.85      131.94      8.32 o
   1  12   9        4.42       -0.16      5.78 o
   2  12   9       34.25       40.55      8.00 o
   3  12   9       39.36       51.79     10.69 o
   4  12   9        9.58       16.47      8.71 o
   5  12   9        4.70        3.56      8.71 o
   6  12   9      135.48      169.23     18.21 o
   7  12   9        3.01        3.09      9.03 o
  -3  13   9       77.34       81.09     13.23 o
  -2  13   9       10.35       16.59      6.29 o
  -1  13   9        0.16       -3.17      6.65 o
   0  13   9      245.73      231.40     15.05 o
   1  13   9       95.47       83.63     10.14 o
   2  13   9       83.44       86.64     10.53 o
   3  13   9       90.67      105.33     13.38 o
   4  13   9      180.99      258.41     20.35 o
   5  13   9       38.11       54.09     13.15 o
   6  13   9       32.11       53.30     13.30 o
   7  13   9        0.90        5.07      9.74 o
  -2  14   9        3.35        8.24      9.03 o
   1  14   9       13.11        9.27      7.21 o
   2  14   9      110.89      129.32     12.99 o
   3  14   9       17.65       25.82      9.90 o
   4  14   9       70.86      105.48     15.36 o
   5  14   9        3.78       -1.19     10.37 o
   6  14   9        0.09        3.88     11.88 o
   1  15   9        0.09        5.31      7.68 o
   2  15   9        2.94        3.72      8.24 o
   3  15   9       40.46       63.83     13.15 o
   4  15   9       41.37       46.88     12.43 o
   5  15   9       21.61       44.82     13.86 o
   2  16   9        2.61       -0.32      8.08 o
   3  16   9       14.52       19.32      9.82 o
  -3  -8  10        0.88        0.55      9.42 o
  -2  -8  10        1.17        2.69      8.24 o
  -1  -8  10       10.33        3.64      9.74 o
   0  -8  10       40.81       62.09     13.07 o
   1  -8  10       92.30      118.87     15.44 o
  -4  -7  10       11.17        6.02      8.08 o
  -3  -7  10       22.13       21.70      8.55 o
  -2  -7  10       14.22        7.36      7.52 o
  -1  -7  10       13.45       12.51      9.50 o
   0  -7  10      132.79      143.66     13.46 o
   1  -7  10        1.66        0.24      9.58 o
   2  -7  10       26.07       20.91     11.72 o
  -5  -6  10       26.71        8.39      9.03 o
  -4  -6  10       13.84       12.59      9.42 o
  -3  -6  10       70.04       63.51     11.32 o
  -2  -6  10       27.72       29.14      8.71 o
  -1  -6  10       79.23       72.70     10.61 o
   0  -6  10       98.94      105.01     12.59 o
   1  -6  10        2.60       -3.41      7.84 o
   2  -6  10        0.61        6.65      9.50 o
   3  -6  10        7.12       19.32      8.47 o
   4  -6  10       10.29       19.48      9.34 o
  -5  -5  10      138.09      107.23     13.70 o
  -4  -5  10       69.76       59.16     10.93 o
  -3  -5  10      330.81      329.36     20.04 o
  -2  -5  10        4.38       -6.10      6.10 o
  -1  -5  10       17.57       15.52      7.13 o
   0  -5  10       10.61       13.62      8.32 o
   1  -5  10        8.87       14.33      5.39 o
   2  -5  10        1.46        2.14      5.23 o
   3  -5  10       33.41       43.48     10.45 o
   4  -5  10       64.26       98.75     14.02 o
   5  -5  10        0.98        1.27      7.76 o
  -6  -4  10       79.14       72.94     13.23 o
  -5  -4  10       13.32       10.77      9.11 o
  -4  -4  10       18.12       12.59      8.16 o
  -3  -4  10        7.53        9.34      7.52 o
  -2  -4  10       16.71       11.48      6.73 o
  -1  -4  10        2.16        4.67      7.68 o
   0  -4  10       10.54       15.36      5.15 o
   1  -4  10       40.72       38.88      5.94 o
   2  -4  10       18.81       14.18      5.62 o
   3  -4  10      254.33      288.02     19.24 o
   4  -4  10       24.50       29.06      9.11 o
   5  -4  10        0.20       -3.88      7.05 o
  -6  -3  10       26.28       20.19     10.85 o
  -5  -3  10      243.04      220.55     18.06 o
  -4  -3  10      266.77      232.91     16.55 o
  -3  -3  10        0.55       -2.14      6.10 o
  -2  -3  10       40.25       42.21      5.86 o
  -1  -3  10       28.62       31.68      5.54 o
   0  -3  10       17.54       14.81      4.91 o
   1  -3  10       27.57       32.86      5.54 o
   2  -3  10       29.89       28.91      5.86 o
   3  -3  10      245.49      253.73     18.53 o
   4  -3  10        6.31        3.48      6.34 o
   5  -3  10        2.43       -3.09      7.05 o
   6  -3  10        9.93       14.49      9.19 o
  -6  -2  10      141.33      126.79     16.87 o
  -5  -2  10       50.90       56.07     11.32 o
  -4  -2  10      424.53      360.33     20.04 o
  -3  -2  10      951.34      815.76     26.77 o
  -2  -2  10      560.73      559.50     14.65 o
  -1  -2  10       11.53       12.75      4.59 o
   0  -2  10      351.87      358.82     11.64 o
   1  -2  10        7.00        6.10      4.67 o
   2  -2  10      572.54      593.31     15.60 o
   3  -2  10       21.97       27.24      8.32 o
   4  -2  10       95.78       83.86     11.88 o
   5  -2  10        6.96        6.34      7.13 o
   6  -2  10        0.44       -4.99      6.34 o
  -6  -1  10        1.14       -4.75      9.66 o
  -5  -1  10       39.50       30.09      9.58 o
  -4  -1  10       95.39       72.46      6.57 o
  -3  -1  10      243.69      208.59      9.82 o
  -2  -1  10       20.97       18.93      4.59 o
  -1  -1  10      507.36      602.26     15.13 o
   0  -1  10      633.33      632.91     14.33 o
   1  -1  10      176.33      192.20      8.39 o
   2  -1  10     1588.35     1723.55     41.89 o
   3  -1  10       33.84       32.47      7.52 o
   4  -1  10       83.17       75.95     11.17 o
   5  -1  10        8.36        6.18      6.26 o
   6  -1  10        7.67        5.94      7.13 o
   7  -1  10       74.37       77.13     14.33 o
  -7   0  10        3.39        0.55     15.68 o
  -6   0  10      174.17      161.00     20.67 o
  -5   0  10       12.35       12.27      5.86 o
  -4   0  10      907.88      859.71     22.81 o
  -3   0  10      101.11       75.39      6.18 o
  -2   0  10      204.49      198.38      8.95 o
  -1   0  10      221.48      216.75      9.27 o
   0   0  10       16.01       12.20      3.72 o
   1   0  10      307.31      354.39     10.22 o
   2   0  10       20.90       23.12      6.57 o
   3   0  10      317.06      314.00     19.09 o
   4   0  10       41.71       32.15      8.47 o
   5   0  10       12.68       13.15      7.05 o
   6   0  10       22.35       19.56      8.95 o
   7   0  10        0.41       -3.72      7.29 o
  -7   1  10        3.79        5.07     14.57 o
  -6   1  10       55.10       40.63      8.55 o
  -5   1  10       49.52       41.73      8.32 o
  -4   1  10      192.78      211.21     12.12 o
  -3   1  10       68.34       56.39      6.26 o
  -2   1  10      744.76      627.13     14.33 o
  -1   1  10      482.81      447.99     11.88 o
   0   1  10      150.85      166.54      7.68 o
   1   1  10       41.73       49.10      4.43 o
   2   1  10      160.13      152.45     12.51 o
   3   1  10        3.43       -1.19      5.31 o
   4   1  10       73.55       73.17     10.93 o
   5   1  10      229.99      218.49     17.66 o
   6   1  10       55.86       56.07     11.56 o
   7   1  10       18.43       15.28      9.27 o
  -7   2  10        7.78       19.24     12.20 o
  -6   2  10       12.33       11.88      9.58 o
  -5   2  10        1.40       -6.57      7.60 o
  -4   2  10      364.47      377.67     16.23 o
  -3   2  10       16.36       19.48      5.70 o
  -2   2  10       20.57       15.76      4.43 o
  -1   2  10      891.86      829.30     16.08 o
   0   2  10       66.65       78.64      5.70 o
   1   2  10        6.20        3.96      4.99 o
   2   2  10     1095.04     1057.78     30.17 o
   3   2  10       37.33       34.48      4.92 o
   4   2  10      635.37      657.26     18.49 o
   5   2  10      144.75      133.99     13.54 o
   6   2  10       24.99       19.88      7.52 o
   7   2  10        7.30        2.06      8.08 o
   8   2  10        4.23        3.80      9.58 o
  -6   3  10       11.03        3.48      9.98 o
  -5   3  10       11.39       17.50     11.32 o
  -4   3  10     1042.30     1002.26     33.58 o
  -3   3  10      350.42      367.53     20.43 o
  -2   3  10      293.98      290.64     11.96 o
  -1   3  10      313.30      243.28      8.95 o
   0   3  10        9.18        6.97      3.17 o
   1   3  10      170.76      191.49     13.30 o
   2   3  10      108.60      101.67      6.90 o
   3   3  10      136.92      149.14     17.30 o
   4   3  10      280.79      276.62     20.00 o
   5   3  10      138.22      115.70     12.43 o
   6   3  10       18.24       17.03      8.00 o
   7   3  10       10.05        6.81      8.32 o
   8   3  10        0.00       -4.91      9.34 o
  -6   4  10        8.16       -1.11     11.72 o
  -5   4  10        2.07        0.79     11.17 o
  -4   4  10        1.98        7.21     10.37 o
  -3   4  10       65.20       66.60     11.96 o
  -2   4  10      203.62      181.98     13.78 o
  -1   4  10      511.29      542.15     20.59 o
   0   4  10       83.95       92.81      5.70 o
   1   4  10     1072.20     1129.75     21.03 o
   2   4  10      103.93      100.73      7.15 o
   3   4  10       43.81       38.75      5.09 o
   4   4  10      607.96      528.89     13.56 o
   5   4  10      123.41      115.54      6.92 o
   6   4  10       85.12       69.93     11.01 o
   7   4  10        0.22       -3.88      6.18 o
   8   4  10        1.59       -2.14      6.97 o
  -6   5  10      135.25      143.97     18.69 o
  -5   5  10        5.11       12.75     12.27 o
  -4   5  10       19.95       14.25     10.45 o
  -3   5  10        5.71        3.96      9.27 o
  -2   5  10      588.09      593.94     25.66 o
  -1   5  10      200.50      175.89     13.07 o
   0   5  10      240.58      225.46     13.78 o
   1   5  10      778.10      730.92     46.41 o
   2   5  10       77.05       70.31      6.03 o
   3   5  10      507.91      498.62     47.24 o
   4   5  10      315.67      279.51     37.02 o
   5   5  10        0.02       -1.32      3.78 o
   6   5  10      183.62      166.99     14.81 o
   7   5  10        0.05        5.07      7.21 o
   8   5  10       10.16        7.29      8.39 o
  -6   6  10       27.11       26.05     13.15 o
  -5   6  10        0.32       -0.24      9.74 o
  -4   6  10       21.32       15.60     11.17 o
  -3   6  10        1.80       -1.43      8.55 o
  -2   6  10       67.27       56.86     11.64 o
  -1   6  10      180.98      167.25     14.33 o
   0   6  10        3.42        0.03      4.67 o
   1   6  10     1022.08     1023.41     21.10 o
   2   6  10       67.56       63.48      5.86 o
   3   6  10      113.03      108.84     10.77 o
   4   6  10      692.55      657.03     15.47 o
   5   6  10        0.82        0.53      3.72 o
   6   6  10       12.73       14.79      5.86 o
   7   6  10       59.61       55.12     10.69 o
   8   6  10       48.89       36.11      9.98 o
  -6   7  10        2.59        7.13     15.05 o
  -5   7  10      111.55      100.10     16.87 o
  -4   7  10      114.08      126.95     17.11 o
  -3   7  10      164.64      154.74     17.03 o
  -2   7  10      795.05      855.28     31.04 o
  -1   7  10        5.76        2.45      7.92 o
   0   7  10      143.48      130.53      8.02 o
   1   7  10     1861.38     1887.26    115.30 o
   2   7  10      267.50      252.99     34.45 o
   3   7  10      409.38      339.05     23.96 o
   4   7  10       69.64       71.55      7.09 o
   5   7  10      191.35      160.02      8.93 o
   6   7  10       17.27       17.67      5.43 o
   7   7  10      138.68      139.05     27.64 o
  -5   8  10      140.91      129.24     20.51 o
  -4   8  10      106.61      106.36     16.39 o
  -3   8  10       82.17      100.81     16.16 o
  -2   8  10      584.68      546.11     25.10 o
  -1   8  10      115.67      120.29     14.10 o
   0   8  10       15.21       19.88      5.05 o
   1   8  10     1192.80     1132.11    140.45 o
   2   8  10     1919.40     1748.95    108.73 o
   3   8  10        4.11        1.94      3.87 o
   4   8  10      183.01      174.71      8.98 o
   5   8  10      130.27      132.52      8.46 o
   6   8  10        7.15        6.54      4.72 o
   7   8  10        3.43        6.26      9.19 o
  -5   9  10       58.83       41.81     18.77 o
  -4   9  10       74.65       83.31     15.84 o
  -3   9  10        2.15        3.33     10.14 o
  -2   9  10      137.23      123.14     14.25 o
  -1   9  10      205.72      187.29     12.67 o
   0   9  10        0.02       -2.43      4.31 o
   1   9  10       80.98       76.03      6.40 o
   2   9  10      273.63      259.41     52.27 o
   3   9  10      934.77      807.31     31.84 o
   4   9  10      207.83      191.64      9.83 o
   5   9  10      173.71      179.12     24.83 o
   6   9  10       96.14      120.85     14.41 o
   7   9  10        2.76        2.38      9.74 o
   8   9  10        2.24        1.90     10.37 o
  -5  10  10      100.36       85.84     19.56 o
  -4  10  10      468.67      428.12     28.59 o
  -3  10  10       35.07       38.80     12.83 o
  -2  10  10        8.54        1.27      8.32 o
  -1  10  10        1.53       -3.12      5.01 o
   0  10  10      283.75      265.63     23.48 o
   1  10  10      533.64      472.73     38.92 o
   2  10  10       50.02       42.02     12.31 o
   3  10  10      358.00      316.29     11.84 o
   4  10  10       35.96       45.38      9.66 o
   5  10  10       13.88       12.59      8.87 o
   6  10  10       29.06       46.09     11.09 o
   7  10  10        0.36        8.55     10.37 o
  -4  11  10       78.70       79.59     15.68 o
  -3  11  10       25.61       13.86     11.48 o
  -2  11  10        0.77       -3.64      7.76 o
  -1  11  10       29.24       20.72      9.70 o
   0  11  10       29.49       31.14      7.76 o
   1  11  10      661.47      558.71     31.56 o
   2  11  10        0.00       -2.39      4.14 o
   3  11  10       24.84       27.08      7.36 o
   4  11  10       37.93       56.15     10.77 o
   5  11  10        0.50        1.82      8.00 o
   6  11  10        1.18        1.27      8.55 o
   7  11  10       39.32       54.17     14.33 o
  -3  12  10       66.37       66.92     14.81 o
  -2  12  10       10.51       13.62      9.66 o
  -1  12  10        0.95       -0.37      5.31 o
   0  12  10       29.56       29.26      5.91 o
   1  12  10       23.30       16.76      6.65 o
   2  12  10        0.73       -1.90      5.15 o
   3  12  10       20.64       16.31      7.05 o
   4  12  10       95.38      108.89     13.46 o
   5  12  10       23.07       27.64      9.90 o
   6  12  10        7.44       10.30      9.82 o
   7  12  10        0.42        0.24      9.58 o
  -3  13  10        6.68        9.50     10.61 o
  -2  13  10        5.58        0.48      7.60 o
  -1  13  10      142.77      116.27      8.80 o
   0  13  10       35.21       41.73      9.74 o
   1  13  10        2.81       -3.01      5.39 o
   2  13  10        5.48        0.55      5.62 o
   3  13  10        5.03        6.26      7.52 o
   4  13  10       25.18       45.38     11.72 o
   5  13  10       37.84       54.33     13.15 o
   6  13  10        1.29        9.98      9.50 o
   0  14  10       52.00       65.97     11.40 o
   1  14  10      106.44      117.44     12.43 o
   2  14  10       45.82       52.11      9.74 o
   3  14  10       38.32       39.36     10.69 o
   4  14  10       11.33       23.68     10.61 o
   5  14  10       28.93       40.94     12.43 o
   6  14  10        1.39        3.33     10.22 o
   1  15  10       23.75       21.46      8.47 o
   2  15  10       23.67       18.21      8.32 o
   3  15  10        3.50       -8.16      8.16 o
   4  15  10        3.01        6.26     10.06 o
   5  15  10        0.97       -5.94     10.93 o
   2  16  10        6.77       12.27      8.55 o
   3  16  10        2.17        0.08      8.55 o
  -3  -7  11        3.19       -2.93      7.84 o
  -2  -7  11       59.18       51.00     11.32 o
  -1  -7  11      144.29      174.30     16.39 o
   0  -7  11       19.75       26.37     11.48 o
   1  -7  11       60.08      102.55     15.44 o
  -4  -6  11       20.56       19.48     10.06 o
  -3  -6  11       23.88       21.54      9.34 o
  -2  -6  11       44.23       44.82     11.01 o
  -1  -6  11       17.39       21.86      8.63 o
   0  -6  11        0.00       -1.11      7.76 o
   1  -6  11        2.04       -2.93      9.11 o
  -4  -5  11        0.11        6.97     10.06 o
  -3  -5  11      144.06      121.88     12.67 o
  -2  -5  11      105.22      100.89     11.32 o
  -1  -5  11       36.78       43.32      9.50 o
   0  -5  11       49.70       48.31     10.14 o
   1  -5  11        0.84       12.43      8.87 o
   2  -5  11        1.37       -4.20      6.57 o
   3  -5  11        7.15       11.48      8.00 o
   4  -5  11        0.01        1.11      6.41 o
  -5  -4  11        2.88       -1.19      8.87 o
  -4  -4  11        0.06        2.93      7.13 o
  -3  -4  11        2.50       -8.24      8.24 o
  -2  -4  11        5.42       15.13      8.24 o
  -1  -4  11       45.01       40.63      8.55 o
   0  -4  11        6.64        2.61      4.99 o
   1  -4  11      229.16      254.45     11.80 o
   2  -4  11        0.96       -1.90      6.41 o
   3  -4  11       11.93        8.79      7.21 o
   4  -4  11        3.85        1.43      6.65 o
   5  -4  11       10.93        7.84      7.68 o
  -5  -3  11        3.36       -0.87      8.71 o
  -4  -3  11      102.11      106.43     13.86 o
  -3  -3  11        1.44        2.22      6.26 o
  -2  -3  11        0.27       -3.25      6.57 o
  -1  -3  11       74.08       76.26      7.13 o
   0  -3  11       15.56       20.59      5.15 o
   1  -3  11      774.75      836.67     30.17 o
   2  -3  11      142.32      137.48     13.46 o
   3  -3  11       18.62       10.85      7.44 o
   4  -3  11        0.15       -3.80      4.83 o
   5  -3  11        6.54       12.67      8.08 o
  -6  -2  11       38.88       32.23     11.56 o
  -5  -2  11      174.19      159.41     16.00 o
  -4  -2  11       19.90       26.53      9.03 o
  -3  -2  11       33.53       29.54      8.47 o
  -2  -2  11      113.79      103.35      7.68 o
  -1  -2  11       88.03      101.21      7.60 o
   0  -2  11        8.67        0.55      4.51 o
   1  -2  11       17.31       16.08      6.89 o
   2  -2  11       71.91       78.48     11.56 o
   3  -2  11        2.22       -4.83      6.73 o
   4  -2  11        0.04       -0.48      6.65 o
   5  -2  11       10.26       32.86      8.87 o
   6  -2  11       42.94       48.47     11.25 o
  -6  -1  11        1.50       -0.55      9.19 o
  -5  -1  11        9.96        9.42      8.71 o
  -4  -1  11      135.30      113.72      8.08 o
  -3  -1  11       34.14       34.29      5.54 o
  -2  -1  11       58.76       60.03      7.05 o
  -1  -1  11      533.34      644.47     16.63 o
   0  -1  11     1321.04     1404.08     22.65 o
   1  -1  11        0.43       -3.25      6.65 o
   2  -1  11      217.75      247.48     17.11 o
   3  -1  11       70.60       71.11     10.06 o
   4  -1  11       59.13       47.67      9.90 o
   5  -1  11       16.94       23.05      7.36 o
   6  -1  11       12.77       23.44      8.55 o
  -6   0  11       51.16       72.54     15.84 o
  -5   0  11       20.75       16.95      6.18 o
  -4   0  11        2.49       -1.43      4.12 o
  -3   0  11        0.11       -4.20      4.20 o
  -2   0  11      328.32      312.65     11.40 o
  -1   0  11      220.87      238.37      9.90 o
   0   0  11     2179.86     2342.60     51.32 o
   1   0  11      276.38      249.77     15.92 o
   2   0  11        3.07        2.45      5.78 o
   3   0  11       25.64       35.40      8.39 o
   4   0  11      139.21      134.71     14.25 o
   5   0  11        1.72        2.61      5.94 o
   6   0  11       10.66        1.74      6.97 o
   7   0  11        1.91        0.32      8.63 o
  -6   1  11       61.19       78.64     11.01 o
  -5   1  11        5.67        2.06      5.70 o
  -4   1  11        1.45       -0.79      4.75 o
  -3   1  11        0.89        1.66      4.20 o
  -2   1  11      112.29       86.24      6.81 o
  -1   1  11      508.78      543.50     14.25 o
   0   1  11       46.49       50.05      5.31 o
   1   1  11        0.09        6.41      5.78 o
   2   1  11       16.06       19.48      6.97 o
   3   1  11      184.23      180.96     15.05 o
   4   1  11        1.55        2.69      5.78 o
   5   1  11        0.55        0.79      7.68 o
   6   1  11       54.99       51.63     10.85 o
   7   1  11        2.62       -6.18      7.36 o
  -6   2  11        9.25       11.56      8.63 o
  -5   2  11        1.93       -5.46      6.97 o
  -4   2  11       69.05       56.54      7.68 o
  -3   2  11        7.64        1.90      4.91 o
  -2   2  11      189.76      147.46      8.16 o
  -1   2  11      118.21      124.65      7.21 o
   0   2  11      145.95      143.10     12.51 o
   1   2  11       18.14       13.94      6.49 o
   2   2  11       56.68       57.65      8.87 o
   3   2  11       56.01       50.92      8.79 o
   4   2  11       47.48       37.22      9.11 o
   5   2  11       22.42       18.85      8.00 o
   6   2  11        0.18        1.11      6.73 o
   7   2  11       27.38       30.01     10.85 o
  -6   3  11       31.89       24.39     10.37 o
  -5   3  11        0.02        3.33      9.34 o
  -4   3  11       25.53       17.50     11.32 o
  -3   3  11      323.53      274.48     12.99 o
  -2   3  11        4.18       -1.98      4.36 o
  -1   3  11        6.47        4.83      3.80 o
   0   3  11      334.47      336.33     18.21 o
   1   3  11       24.39       10.61      6.81 o
   2   3  11      834.08      787.17     27.08 o
   3   3  11      417.14      431.93     39.83 o
   4   3  11      107.33       94.59      7.06 o
   5   3  11        2.23        3.48      6.81 o
   6   3  11       31.55       25.10      8.55 o
   7   3  11        6.70        2.45      7.44 o
  -6   4  11       70.43       78.32     16.08 o
  -5   4  11       14.09       11.09      9.27 o
  -4   4  11      172.97      151.50     16.47 o
  -3   4  11      161.55      148.33     15.36 o
  -2   4  11       21.74       14.25      8.63 o
  -1   4  11       32.73       40.55      5.62 o
   0   4  11     1596.34     1807.33     39.04 o
   1   4  11        6.31        6.34      7.44 o
   2   4  11      862.98      900.08     24.71 o
   3   4  11      123.71      125.30      8.08 o
   4   4  11       10.69       11.91      4.83 o
   5   4  11       20.10       18.16      4.76 o
   6   4  11       31.97       40.78     10.30 o
   7   4  11       15.71       11.32      8.24 o
   8   4  11       25.63       33.66     11.01 o
  -6   5  11       15.78       22.17     14.18 o
  -5   5  11      188.60      195.05     20.51 o
  -4   5  11       24.85       18.69      9.98 o
  -3   5  11       43.11       35.40     10.85 o
  -2   5  11      627.51      681.77     26.93 o
  -1   5  11      317.57      277.41     16.08 o
   0   5  11      109.86       92.50     10.93 o
   1   5  11       36.57       50.64      6.57 o
   2   5  11      123.32      150.44     12.39 o
   3   5  11      132.69      122.00     10.18 o
   4   5  11        4.87        7.64      4.69 o
   5   5  11        2.97        5.67      4.10 o
   6   5  11        0.04        5.94      6.97 o
   7   5  11        7.67       16.31      7.84 o
   8   5  11        1.05        5.39      8.24 o
  -6   6  11       86.49       92.34     18.37 o
  -5   6  11        6.20        4.83     11.17 o
  -4   6  11      101.58       78.96     13.70 o
  -3   6  11      210.70      237.66     19.80 o
  -2   6  11       24.23       22.02      9.42 o
  -1   6  11        1.46        3.72      8.08 o
   0   6  11        9.94        6.57      8.47 o
   1   6  11       29.44       30.61      5.50 o
   2   6  11        1.62        7.08      4.62 o
   3   6  11       84.59       93.39      6.99 o
   4   6  11       14.60       20.20      4.68 o
   5   6  11       22.74       21.34      4.85 o
   6   6  11       29.10       29.04      5.58 o
   7   6  11       22.56       21.38      7.52 o
   8   6  11        9.09       10.45      9.19 o
  -5   7  11       47.89       46.17     14.49 o
  -4   7  11        0.38        2.06     11.72 o
  -3   7  11        7.00       13.23     10.06 o
  -2   7  11      317.66      337.91     22.33 o
  -1   7  11      790.70      840.08     30.09 o
   0   7  11     1573.30     1621.13     30.81 o
   1   7  11       50.83       53.84      7.80 o
   2   7  11      332.78      328.00     54.72 o
   3   7  11      203.89      199.35     26.65 o
   4   7  11      153.85      139.17      8.18 o
   5   7  11      142.02      143.76      8.62 o
   6   7  11        1.45        6.92      4.65 o
   7   7  11       31.29       23.14      8.35 o
  -5   8  11       43.50       37.62     14.97 o
  -4   8  11      182.60      174.62     20.43 o
  -3   8  11      440.46      396.44     24.31 o
  -2   8  11      143.87      155.22     16.79 o
  -1   8  11      928.38      905.88     31.28 o
   0   8  11       12.08        8.51      5.13 o
   1   8  11        8.37        6.75      5.11 o
   2   8  11       22.95       21.37      5.11 o
   3   8  11        0.77       -2.03      3.75 o
   4   8  11       12.09       15.72      4.44 o
   5   8  11      229.96      211.94     16.31 o
   6   8  11       85.65       98.31      8.44 o
   7   8  11        2.96        2.53      8.55 o
  -5   9  11        1.56      -12.67     12.67 o
  -4   9  11        2.47       15.68     14.02 o
  -3   9  11       42.68       48.31     12.75 o
  -2   9  11       34.29       46.33     12.27 o
  -1   9  11      518.83      517.13     24.95 o
   0   9  11      558.32      544.04     61.45 o
   1   9  11      250.57      252.45     18.37 o
   2   9  11      138.42      120.88     20.19 o
   3   9  11      149.32      148.66     11.84 o
   4   9  11       48.29       45.06      6.02 o
   5   9  11       72.17       80.48     12.67 o
   6   9  11       10.22       13.46      8.00 o
   7   9  11       14.74       20.83      9.03 o
   8   9  11        0.86        5.15      9.82 o
  -4  10  11        3.39        5.78     12.91 o
  -3  10  11       34.06       30.41     12.51 o
  -2  10  11       31.20       33.50     11.48 o
  -1  10  11        5.05        6.10      8.39 o
   0  10  11       67.23       64.06      7.13 o
   1  10  11      297.38      274.33     25.34 o
   2  10  11      369.97      370.26     57.73 o
   3  10  11        8.92        9.79      4.70 o
   4  10  11       98.46       91.37      7.59 o
   5  10  11        2.12       -1.27      6.49 o
   6  10  11      126.82      159.89     15.76 o
   7  10  11       13.37       12.75      9.98 o
  -4  11  11        0.04       -1.03     14.25 o
  -3  11  11       44.12       49.10     13.46 o
  -2  11  11        0.52        3.48      8.79 o
  -1  11  11       28.95       27.61      6.87 o
   0  11  11       43.79       39.99      6.15 o
   1  11  11       22.60       14.71      5.17 o
   2  11  11      199.44      183.75      9.76 o
   3  11  11       32.95       30.17      7.44 o
   4  11  11       53.90       45.06      8.71 o
   5  11  11       74.39      104.14     13.86 o
   6  11  11       41.49       65.81     12.12 o
   7  11  11       72.46      114.51     16.55 o
  -3  12  11       61.95       46.25     13.07 o
  -2  12  11      100.50      114.51     15.60 o
  -1  12  11      174.76      155.48     10.38 o
   0  12  11      111.75      100.01     10.22 o
   1  12  11      436.33      384.77     13.10 o
   2  12  11       56.76       55.59      8.63 o
   3  12  11       21.48       20.35      7.29 o
   4  12  11        3.09       -2.61      7.44 o
   5  12  11       84.59      102.48     14.18 o
   6  12  11      101.98      145.00     17.26 o
   7  12  11       43.01       76.18     15.68 o
  -2  13  11        1.08       -0.55      8.55 o
  -1  13  11      170.04      165.89     11.25 o
   0  13  11       27.12       17.92      5.32 o
   1  13  11        6.52       -3.01      5.86 o
   2  13  11        1.30        6.41      6.81 o
   3  13  11      167.17      175.97     14.89 o
   4  13  11        3.98        3.01      8.16 o
   5  13  11        0.11       -8.00      8.39 o
   6  13  11        0.18        7.60      8.95 o
  -2  14  11        5.51       19.24     10.93 o
   0  14  11       44.21       32.71      8.63 o
   1  14  11        4.17       -2.14      6.57 o
   2  14  11       72.77       70.96     10.53 o
   3  14  11       12.79       23.05      8.79 o
   4  14  11        2.72        6.18      8.32 o
   5  14  11        8.61       24.55     11.48 o
   6  14  11        1.45        9.11     10.30 o
   1  15  11        0.28        0.71      7.92 o
   2  15  11       46.54       48.62     10.30 o
   3  15  11       31.09       33.66     10.14 o
   4  15  11       10.07       10.69     10.14 o
   5  15  11       24.42       32.07     13.78 o
  -2  -6  12       10.94        4.67      9.74 o
  -1  -6  12       40.00       69.69     12.59 o
   0  -6  12        0.09        2.53      8.39 o
  -3  -5  12        6.70       14.57      9.82 o
  -2  -5  12        0.06       -5.46      8.24 o
  -1  -5  12        0.06        3.56      7.92 o
   0  -5  12        5.49       17.82      9.90 o
   3  -5  12        0.46       -6.89      6.89 o
  -4  -4  12       48.63       39.99     11.09 o
  -3  -4  12        1.56        6.02      9.66 o
  -2  -4  12        1.24       -5.70      7.44 o
  -1  -4  12      105.36       86.24     10.69 o
   1  -4  12       53.77       42.92      8.63 o
   2  -4  12       11.25        6.02      7.52 o
   3  -4  12       13.59       15.28      7.36 o
   4  -4  12       14.62       26.13      9.27 o
  -5  -3  12       21.90       15.60      9.74 o
  -4  -3  12        3.12        2.69      7.52 o
  -3  -3  12       46.95       42.29     10.37 o
  -2  -3  12        1.27       -2.93      7.13 o
  -1  -3  12      132.69      148.49     13.15 o
   0  -3  12        0.05       -0.48      6.18 o
   1  -3  12        3.12        4.12      6.81 o
   2  -3  12        7.44       11.09      6.41 o
   3  -3  12       35.40       58.68     10.61 o
   4  -3  12        6.87       11.64      6.65 o
   5  -3  12       31.67       38.73     10.69 o
  -5  -2  12       14.00       15.68     10.06 o
  -4  -2  12      173.01      165.04     15.68 o
  -3  -2  12       84.38       82.28     11.64 o
  -2  -2  12      168.04      182.38     10.22 o
  -1  -2  12      248.11      231.48     10.53 o
   0  -2  12      194.62      211.68     16.08 o
   1  -2  12       31.24       31.04      9.03 o
   2  -2  12        1.37        1.98      6.89 o
   3  -2  12       41.51       38.25      9.19 o
   4  -2  12       31.85       40.70      9.66 o
   5  -2  12       15.44       19.72      8.32 o
  -5  -1  12       54.28       54.56     11.25 o
  -4  -1  12        0.06       -0.79      7.84 o
  -3  -1  12      275.29      253.10     11.72 o
  -2  -1  12      134.49      125.28      8.47 o
  -1  -1  12       43.07       35.95      6.10 o
   0  -1  12      271.54      271.87     17.34 o
   1  -1  12      169.69      155.77     13.94 o
   2  -1  12      135.56      160.44     15.05 o
   3  -1  12      216.29      229.18     17.11 o
   4  -1  12       11.20        9.98      7.05 o
   5  -1  12       93.49      100.42     12.91 o
   6  -1  12        8.46        3.96      6.97 o
  -6   0  12        0.00        2.30     10.85 o
  -5   0  12       33.64       34.29     11.09 o
  -4   0  12       80.60       66.60      7.21 o
  -3   0  12      316.29      248.35     11.01 o
  -2   0  12      775.03      823.76     19.24 o
  -1   0  12      659.73      640.75     16.87 o
   0   0  12       60.58       50.76      9.34 o
   1   0  12       12.97       12.20      6.65 o
   2   0  12      152.68      149.91     14.18 o
   3   0  12        5.47        1.66      5.94 o
   4   0  12       82.92       89.01     12.51 o
   5   0  12        0.76       -0.48      6.81 o
   6   0  12       18.84       31.28      9.82 o
  -6   1  12        7.46        9.66     12.59 o
  -5   1  12       51.94       47.67      7.84 o
  -4   1  12      108.68       84.10      7.76 o
  -3   1  12       27.03       34.45      6.10 o
  -2   1  12      389.01      345.60     12.35 o
  -1   1  12        6.49        6.34      6.97 o
   0   1  12       16.34       20.59      7.44 o
   1   1  12      148.65      128.21     12.43 o
   2   1  12      102.31       94.08     11.56 o
   3   1  12      161.59      179.53     15.60 o
   4   1  12      443.17      393.51     21.86 o
   5   1  12       64.06       64.38     11.09 o
   6   1  12        0.51       -5.70      6.26 o
   7   1  12        0.01        2.69      9.50 o
  -6   2  12       15.37       11.72      8.95 o
  -5   2  12       25.99       21.54      8.08 o
  -4   2  12       33.20       22.02      6.34 o
  -3   2  12       39.87       29.78      6.10 o
  -2   2  12      228.37      172.64      9.42 o
  -1   2  12        1.86       -1.43      7.21 o
   0   2  12        5.96        6.49      6.65 o
   1   2  12       70.80       74.68     10.61 o
   2   2  12       19.06       20.51      7.92 o
   3   2  12        6.01       -2.85      6.65 o
   4   2  12        0.55       -0.08      6.57 o
   5   2  12       61.45       40.63     10.22 o
   6   2  12        3.80        3.01      7.44 o
   7   2  12        0.24        1.98      8.87 o
  -6   3  12        0.02        7.76     14.41 o
  -5   3  12       61.65       64.86     10.37 o
  -4   3  12        8.55        7.84      6.73 o
  -3   3  12        8.63        2.06      5.54 o
  -2   3  12       64.69       58.13      7.29 o
  -1   3  12       75.55       71.67     10.06 o
   0   3  12      195.15      222.61     16.16 o
   1   3  12      508.34      571.30     24.55 o
   2   3  12        4.03        6.34      6.49 o
   3   3  12       41.46       50.76      9.82 o
   4   3  12        6.55        8.16      6.89 o
   5   3  12       13.32       17.34      8.87 o
   6   3  12       15.48        7.36      8.32 o
   7   3  12        4.17        7.76      9.82 o
  -6   4  12        7.32       16.47     11.72 o
  -5   4  12       40.12       31.12     13.30 o
  -4   4  12        0.13        3.33      9.19 o
  -3   4  12        1.52       -6.02      6.02 o
  -2   4  12      288.73      226.33     11.17 o
  -1   4  12        0.84        3.41      7.36 o
   0   4  12      528.23      558.86     24.31 o
   1   4  12      136.73      159.10     14.10 o
   2   4  12        7.79        7.60      8.39 o
   3   4  12      190.87      205.12     15.48 o
   4   4  12      134.70      148.69      8.67 o
   5   4  12       62.04       49.10      9.90 o
   6   4  12      142.28      139.70     15.60 o
   7   4  12       19.69       11.01      9.03 o
  -5   5  12        9.26        9.90     11.32 o
  -4   5  12       43.17       38.73     12.04 o
  -3   5  12      244.04      232.83     17.98 o
  -2   5  12     1388.22     1260.75     36.19 o
  -1   5  12      559.28      475.39     21.38 o
   0   5  12       21.41       21.30      7.92 o
   1   5  12      190.19      199.25     16.23 o
   2   5  12      289.55      308.77     12.53 o
   3   5  12        9.02        8.77      5.19 o
   4   5  12       33.24       37.21      5.68 o
   5   5  12       50.89       40.90      6.01 o
   6   5  12      181.79      177.07     16.63 o
   7   5  12       74.20       57.34     10.45 o
  -5   6  12       57.61       55.04     13.46 o
  -4   6  12      120.01      120.61     17.74 o
  -3   6  12       37.26       33.82     11.25 o
  -2   6  12       27.24       27.80      9.66 o
  -1   6  12       22.06       23.44      8.79 o
   0   6  12       80.25       90.04     12.67 o
   1   6  12      613.97      684.44     19.24 o
   2   6  12       15.85       17.75      7.40 o
   3   6  12      359.64      348.50     12.80 o
   4   6  12      220.92      202.69     10.03 o
   5   6  12       36.65       36.90      6.10 o
   6   6  12       65.59       70.23      7.72 o
   7   6  12       13.12       14.89      8.16 o
  -5   7  12      429.19      378.14     27.56 o
  -4   7  12      306.49      259.83     22.33 o
  -3   7  12      166.61      193.31     19.80 o
  -2   7  12       19.59       19.48      9.58 o
  -1   7  12       33.90       21.54      9.74 o
   0   7  12      575.35      560.45     23.84 o
   1   7  12      389.31      404.00     44.86 o
   2   7  12      381.54      405.29     14.32 o
   3   7  12      223.74      209.02     13.03 o
   4   7  12      331.10      332.86     26.09 o
   5   7  12      184.80      176.50      9.40 o
   6   7  12      160.16      152.17     11.48 o
   7   7  12        1.07       -0.71      6.73 o
  -5   8  12       45.09       58.29     16.08 o
  -4   8  12      238.66      199.57     20.59 o
  -3   8  12      109.01      125.05     17.82 o
  -2   8  12        0.22        8.63     11.01 o
  -1   8  12      276.59      246.05     17.66 o
   0   8  12       23.63       24.14      8.16 o
   1   8  12       60.69       59.37      8.08 o
   2   8  12      163.23      174.43     13.86 o
   3   8  12       31.84       34.69      6.06 o
   4   8  12        2.71        5.23      7.84 o
   5   8  12       86.98       85.18     16.51 o
   6   8  12        1.56       10.96      5.04 o
   7   8  12        1.97        1.25      5.66 o
  -4   9  12        4.03        3.72     12.04 o
  -3   9  12      113.71      125.44     17.66 o
  -2   9  12      132.70      151.50     17.74 o
  -1   9  12      245.13      241.30     18.85 o
   0   9  12      607.42      569.27     33.14 o
   1   9  12      112.54      102.83      8.35 o
   2   9  12       13.13       11.28      5.12 o
   3   9  12      271.78      258.37     27.72 o
   4   9  12       40.14       29.43      5.62 o
   5   9  12       82.71       72.84      7.46 o
   6   9  12       40.15       45.76      9.70 o
   7   9  12       81.88      101.37     13.15 o
  -4  10  12        7.27       18.77     14.33 o
  -3  10  12      106.27       79.19     15.52 o
  -2  10  12      120.94      127.02     17.50 o
  -1  10  12      185.90      206.46     17.82 o
   0  10  12      180.86      178.81     10.12 o
   1  10  12       50.06       52.50      9.54 o
   2  10  12       21.77       26.17      6.26 o
   3  10  12      472.73      446.45     27.99 o
   4  10  12      164.42      155.15      9.50 o
   5  10  12       18.30       18.21      6.97 o
   6  10  12       11.41        5.07      7.84 o
   7  10  12       15.00       35.40     11.80 o
  -3  11  12       83.10       69.06     14.41 o
  -2  11  12       65.87       75.23     15.28 o
  -1  11  12        7.25        8.08      8.79 o
   0  11  12        1.04       -0.80      4.96 o
   1  11  12       33.82       42.14      7.17 o
   2  11  12       80.13       86.39     12.27 o
   3  11  12       35.72       29.48      6.03 o
   4  11  12       46.06       56.39      9.50 o
   5  11  12      107.12      109.60     12.67 o
   6  11  12       18.49       24.39      9.66 o
   7  11  12       42.33       55.43     13.46 o
  -3  12  12        0.60        1.50     10.93 o
  -2  12  12      136.31      125.84     16.55 o
  -1  12  12       14.61        7.13      8.16 o
   0  12  12        8.34        3.85      5.39 o
   1  12  12        0.43       -2.05      4.40 o
   2  12  12        2.68        1.12      4.85 o
   3  12  12       83.08       69.45      9.50 o
   4  12  12      128.95      159.65     14.73 o
   5  12  12      135.69      181.83     16.55 o
   6  12  12       32.16       36.59     11.01 o
  -2  13  12      126.47      120.06     16.23 o
  -1  13  12       28.10       30.09     10.61 o
   0  13  12       76.74       75.29      8.23 o
   1  13  12      122.58      100.26     11.40 o
   2  13  12       40.97       38.17      8.87 o
   3  13  12      332.08      286.99     17.74 o
   4  13  12        6.63        5.78      7.68 o
   5  13  12        5.25       10.53      8.55 o
   6  13  12        9.96       13.62      9.74 o
  -1  14  12        3.72       -3.48      7.36 o
   0  14  12       15.90       15.05      9.11 o
   1  14  12        6.40        0.40      6.89 o
   2  14  12       20.12       11.72      7.76 o
   3  14  12       20.52       22.02      8.55 o
   4  14  12        9.02       11.01      8.79 o
   5  14  12        1.69        3.25      9.58 o
   0  15  12       42.97       43.95     11.40 o
   1  15  12       63.64       61.53     11.09 o
   2  15  12        2.83       -1.66      7.21 o
   3  15  12        5.47        2.93      6.89 o
   4  15  12        1.27        8.16      9.82 o
  -2  -5  13        3.70       -1.74     10.14 o
  -3  -4  13       38.99       32.47     10.61 o
  -2  -4  13       64.44       77.77     12.04 o
   2  -4  13       37.57       31.76     10.14 o
   3  -4  13        6.76       21.94      8.95 o
  -4  -3  13        2.08        6.89      9.03 o
  -3  -3  13       32.28       24.31     10.53 o
  -2  -3  13        0.06        0.16      8.39 o
   0  -3  13       40.58       44.35      8.95 o
   1  -3  13       41.79       46.33      9.74 o
   2  -3  13        1.99        3.56      5.78 o
   3  -3  13       19.27       30.17      8.95 o
   4  -3  13        0.00       -1.50      6.73 o
  -4  -2  13        5.07       -1.27      9.34 o
  -3  -2  13       25.71       20.51      8.63 o
  -2  -2  13        0.74       -1.27      8.63 o
  -1  -2  13       77.41       86.48     11.48 o
   0  -2  13       44.66       41.81      9.42 o
   1  -2  13        0.94        2.30      5.94 o
   2  -2  13        0.37        1.43      5.94 o
   3  -2  13       54.30       67.79     11.80 o
   4  -2  13        0.74       -6.02      6.49 o
   5  -2  13        1.00       -0.48      8.08 o
  -5  -1  13        2.56        1.50      9.74 o
  -4  -1  13       28.58       23.60      8.47 o
  -3  -1  13        9.67       12.91      9.03 o
  -2  -1  13       75.52       63.20      7.92 o
  -1  -1  13        3.62        3.64      6.34 o
   0  -1  13        0.24       -2.45      7.05 o
   1  -1  13        1.46        1.43      6.57 o
   2  -1  13        3.00        1.74      5.94 o
   3  -1  13      168.44      188.80     16.55 o
   4  -1  13       10.50       12.27      7.29 o
   5  -1  13        9.12       12.67      7.36 o
  -5   0  13        1.02        2.38      9.03 o
  -4   0  13        5.02        0.00      4.99 o
  -3   0  13      200.01      186.89     10.53 o
  -2   0  13        1.27        8.39      8.24 o
  -1   0  13      263.15      221.82     16.16 o
   0   0  13       24.54       30.33      8.24 o
   1   0  13      164.25      189.27     15.52 o
   2   0  13       76.90       67.71     10.85 o
   3   0  13        0.43        1.35      5.78 o
   4   0  13       40.49       35.40      9.03 o
   5   0  13        0.51       -3.56      7.21 o
   6   0  13        1.55        0.08      7.29 o
  -5   1  13       87.64       70.72      8.32 o
  -4   1  13      108.31       86.16      8.47 o
  -3   1  13        1.64        0.16      4.99 o
  -2   1  13       10.95       17.34      7.92 o
  -1   1  13       42.37       45.69      9.90 o
   0   1  13       63.30       71.19     10.77 o
   1   1  13       52.02       64.15     10.37 o
   2   1  13      112.09      109.52     12.75 o
   3   1  13       30.28       32.71      9.19 o
   4   1  13        2.86       -5.39      5.39 o
   5   1  13        7.35       10.61      7.21 o
   6   1  13       21.27       18.45      8.32 o
  -5   2  13       47.16       34.13      8.00 o
  -4   2  13       17.43        9.42      5.94 o
  -3   2  13       88.55       67.95      7.21 o
  -2   2  13      249.05      237.50     16.47 o
  -1   2  13       67.72       64.54     11.48 o
   0   2  13       15.97       23.05      9.34 o
   1   2  13      579.41      698.48     28.98 o
   2   2  13      773.60      739.98     29.62 o
   3   2  13        0.19       -5.31      5.70 o
   4   2  13       35.85       40.23     10.53 o
   5   2  13       81.07       77.53     13.07 o
   6   2  13        7.41        9.98      8.71 o
  -5   3  13        6.75        8.55      8.00 o
  -4   3  13      148.33      118.79     10.14 o
  -3   3  13       11.25        9.90      5.54 o
  -2   3  13       10.30        9.42      7.68 o
  -1   3  13      287.32      270.05     18.29 o
   0   3  13      243.78      257.38     18.21 o
   1   3  13        1.25       -5.39      6.34 o
   2   3  13      159.93      187.29     16.31 o
   3   3  13        8.59        8.24      7.68 o
   4   3  13       16.66       12.67      7.76 o
   5   3  13        0.53       -3.25      6.26 o
   6   3  13        4.04        9.03      8.55 o
   7   3  13       29.54       35.48     12.43 o
  -5   4  13       17.42       20.75      8.79 o
  -4   4  13       16.58       14.65      7.44 o
  -3   4  13      126.64      130.43     14.49 o
  -2   4  13      218.55      175.57     14.65 o
  -1   4  13       10.67        5.54      7.60 o
   0   4  13      295.08      365.16     21.94 o
   1   4  13      333.53      433.26     23.84 o
   2   4  13      127.42      108.10     13.07 o
   3   4  13       30.14       22.06      6.16 o
   4   4  13        6.81        9.19      4.97 o
   5   4  13        5.93        5.62      8.00 o
   6   4  13        5.86        2.69      8.16 o
   7   4  13        1.90        3.41      8.00 o
  -5   5  13      124.10      134.47     19.09 o
  -4   5  13        0.13        0.40      9.03 o
  -3   5  13       66.57       55.83     11.32 o
  -2   5  13       14.60       18.14      8.63 o
  -1   5  13        3.89       -2.14      7.84 o
   0   5  13        8.34       17.34      9.03 o
   1   5  13      249.59      284.46     19.48 o
   2   5  13        0.92       -4.89      4.89 o
   3   5  13       24.09       21.25      5.57 o
   4   5  13      169.39      165.14      9.53 o
   5   5  13      132.60      132.81     14.97 o
   6   5  13        2.74       10.85      8.08 o
   7   5  13        3.89       -2.61      7.36 o
  -5   6  13       56.64       61.53     16.55 o
  -4   6  13      224.25      222.29     21.38 o
  -3   6  13       10.10        5.62      9.66 o
  -2   6  13      370.98      354.07     21.78 o
  -1   6  13      218.33      226.57     17.26 o
   0   6  13       32.15       28.11      9.50 o
   1   6  13        1.91        2.77      8.87 o
   2   6  13      621.58      666.66     81.61 o
   3   6  13       16.39       10.33      5.38 o
   4   6  13      417.07      410.46     14.29 o
   5   6  13      133.64      132.45      8.70 o
   6   6  13        3.88        1.82      7.76 o
   7   6  13        4.32        3.72      8.87 o
  -5   7  13        0.33       12.35     13.78 o
  -4   7  13        7.83       -0.79     10.61 o
  -3   7  13       38.99       33.42     10.77 o
  -2   7  13        4.38       -4.04      8.55 o
  -1   7  13       72.78       57.10     11.48 o
   0   7  13      563.31      567.89     25.74 o
   1   7  13       62.37       66.07      7.79 o
   2   7  13      134.38      154.83     10.03 o
   3   7  13       21.07       22.72      5.64 o
   4   7  13        7.09       13.54      8.79 o
   5   7  13        9.85       17.92     10.33 o
   6   7  13       37.10       35.28      6.03 o
   7   7  13       12.10        3.96      9.11 o
  -4   8  13       93.69       88.54     17.18 o
  -3   8  13       88.67       87.90     16.95 o
  -2   8  13      162.79      167.65     18.06 o
  -1   8  13      116.50      120.53     14.33 o
   0   8  13       85.89       72.94     12.20 o
   1   8  13       13.56       20.00      5.65 o
   2   8  13       21.23       25.12      5.88 o
   3   8  13       56.14       60.07     11.40 o
   4   8  13       24.87       23.01      5.29 o
   5   8  13       37.18       32.70      5.83 o
   6   8  13        5.47        4.60      4.66 o
   7   8  13        0.36        3.33      7.76 o
  -4   9  13       10.19       10.53     15.05 o
  -3   9  13        5.77       10.77     13.15 o
  -2   9  13        4.80       14.41     10.85 o
  -1   9  13        9.88       20.27     11.25 o
   0   9  13      701.44      716.30     27.72 o
   1   9  13       93.36       92.28      8.50 o
   2   9  13      890.25      946.88     43.87 o
   3   9  13        1.98        3.98      4.78 o
   4   9  13        7.00        5.48      4.95 o
   5   9  13        0.12        3.33      6.38 o
   6   9  13        3.00        4.89      4.77 o
   7   9  13        0.38       -2.77      6.57 o
  -4  10  13      110.03       98.28     19.24 o
  -3  10  13       76.79       72.07     16.71 o
  -2  10  13      185.39      173.67     18.14 o
  -1  10  13       76.42       80.46     13.46 o
   0  10  13      130.47      122.17      9.57 o
   1  10  13       58.59       56.36      9.15 o
   2  10  13       14.48       12.76      5.41 o
   3  10  13        6.11        4.62      4.71 o
   4  10  13        1.91        2.29      4.58 o
   5  10  13       21.23       20.39      5.42 o
   6  10  13       11.12       14.89      8.63 o
   7  10  13      100.56      119.26     14.65 o
  -3  11  13       39.83       33.18     14.25 o
  -2  11  13        1.65        7.52     10.61 o
  -1  11  13       64.19       54.48     11.40 o
   0  11  13        0.76       -0.11      4.93 o
   1  11  13      520.04      416.80     46.80 o
   2  11  13       31.29       33.77      6.38 o
   3  11  13       12.87       11.10      5.19 o
   4  11  13      158.66      153.48     12.83 o
   5  11  13        0.56        0.79      6.26 o
   6  11  13        1.08       -2.06      8.00 o
  -2  12  13        7.20       23.76     11.88 o
  -1  12  13        6.10       -4.36      8.47 o
   0  12  13       12.06       13.35      5.44 o
   1  12  13       81.63       90.45     14.33 o
   2  12  13       49.39       69.86     13.30 o
   3  12  13      113.12      110.16     11.96 o
   4  12  13       17.75       19.01      7.21 o
   5  12  13       59.19       76.66     12.43 o
   6  12  13        0.16       -4.04      7.21 o
  -2  13  13        0.02        4.28     10.53 o
  -1  13  13       46.71       50.52     12.91 o
   0  13  13       88.15       77.95      7.86 o
   1  13  13        8.44        9.58      5.97 o
   2  13  13      119.10      137.56     13.70 o
   3  13  13        3.82        9.98      7.44 o
   4  13  13       54.41       54.48     10.37 o
   5  13  13       22.86       45.22     11.01 o
   6  13  13        0.30        6.34      8.47 o
  -1  14  13       69.29       55.12     12.99 o
   0  14  13        0.05        2.30      8.63 o
   1  14  13       96.26       95.90     13.38 o
   2  14  13       37.11       40.55      9.50 o
   3  14  13      165.04      175.25     15.84 o
   4  14  13        0.39        3.09      7.44 o
   5  14  13        2.55       -0.87      7.68 o
   1  15  13       54.68       51.87     11.96 o
   2  15  13        2.10       -3.33      7.21 o
   3  15  13        1.65        5.46      7.92 o
   1  -3  14        3.30       -1.03      5.70 o
   2  -3  14       22.31       32.55      9.74 o
   0  -2  14       55.62       54.72      9.98 o
   1  -2  14       56.24       46.72     10.37 o
   2  -2  14        7.56        6.81      7.52 o
   3  -2  14       56.77       66.76     11.80 o
   4  -2  14       58.02       77.21     13.46 o
  -4  -1  14       97.33       64.78     12.35 o
  -2  -1  14        3.17       12.20      7.68 o
  -1  -1  14       17.46       26.93      8.71 o
   0  -1  14        7.50        4.83      6.34 o
   1  -1  14       37.51       44.43      9.34 o
   2  -1  14        5.31        4.36      6.18 o
   3  -1  14        1.07        1.90      6.49 o
   4  -1  14        2.30       -1.03      6.02 o
  -4   0  14        9.15        8.87      8.63 o
  -3   0  14       20.84       25.34      9.42 o
  -2   0  14      156.14      151.89     14.49 o
  -1   0  14       20.44       18.85      7.68 o
   0   0  14        0.08       -5.39      5.54 o
   1   0  14       89.12      100.97     12.59 o
   2   0  14        0.46       -6.02      6.02 o
   3   0  14       33.45       41.42      9.66 o
   4   0  14        0.99       -5.62      5.62 o
   5   0  14        2.92        4.75      7.21 o
  -4   1  14        0.22        1.35      7.92 o
  -3   1  14       89.37       87.67     12.04 o
  -2   1  14       70.92       65.25     11.64 o
  -1   1  14       88.27       73.65     12.43 o
   0   1  14      183.81      170.58     15.52 o
   1   1  14        0.48       -0.95      7.21 o
   2   1  14       13.68       22.25      7.92 o
   3   1  14       57.80       50.84     10.30 o
   4   1  14        0.07        2.61      6.49 o
   5   1  14      105.90      140.41     16.47 o
  -4   2  14        0.67        9.74      8.87 o
  -3   2  14       15.18       13.70      7.76 o
  -2   2  14        5.06       -1.11      7.13 o
  -1   2  14      204.91      202.34     16.79 o
   0   2  14       51.22       55.43     10.30 o
   1   2  14      323.26      307.90     19.96 o
   2   2  14       85.31       85.21     11.96 o
   3   2  14       16.92       18.61      8.39 o
   4   2  14        0.94        5.07      7.52 o
   5   2  14        2.16        1.90      7.21 o
   6   2  14       70.23       81.57     14.41 o
  -5   3  14        5.65       24.71      8.08 o
  -4   3  14        1.14        0.87      8.71 o
  -3   3  14      200.38      183.49     15.28 o
  -2   3  14        0.06       -0.48      6.81 o
  -1   3  14      350.99      361.75     22.25 o
   0   3  14      178.03      159.26     15.44 o
   1   3  14       42.80       44.43     10.37 o
   2   3  14       37.53       36.82      9.42 o
   3   3  14      116.06      115.94     13.86 o
   4   3  14       91.91       87.19     12.99 o
   5   3  14       47.74       54.17     11.40 o
   6   3  14       31.61       40.23     11.32 o
  -5   4  14       49.42       47.91     14.25 o
  -4   4  14      241.06      226.33     19.80 o
  -3   4  14       46.43       59.08     11.40 o
  -2   4  14       47.79       40.70     11.25 o
  -1   4  14       40.32       42.61     10.53 o
   0   4  14      494.09      492.50     25.50 o
   1   4  14        6.23       10.69      8.63 o
   2   4  14        3.35        6.57      7.36 o
   3   4  14      132.13      130.19     15.44 o
   4   4  14      122.89      111.66     14.41 o
   5   4  14        4.22        0.48      7.29 o
   6   4  14        5.18        0.79      8.00 o
  -4   5  14       42.18       30.41     12.59 o
  -3   5  14      158.77      117.13     14.25 o
  -2   5  14       88.83       99.86     14.02 o
  -1   5  14      133.66      161.00     15.60 o
   0   5  14       23.23       37.46     11.01 o
   1   5  14       20.22       21.94      9.90 o
   2   5  14      450.67      477.45     26.37 o
   3   5  14       67.87       67.44      7.72 o
   4   5  14        3.94        0.66      4.92 o
   5   5  14        8.79       18.14      9.19 o
   6   5  14        2.07        1.43      9.42 o
  -4   6  14       94.71       80.93     15.28 o
  -3   6  14        4.29        3.56      8.87 o
  -2   6  14      159.67      173.83     16.47 o
  -1   6  14       66.93       77.13     12.43 o
   0   6  14      142.84      167.89     17.50 o
   1   6  14        2.30        5.78      8.87 o
   2   6  14       55.99       60.50     11.96 o
   3   6  14       87.94       98.74      8.80 o
   4   6  14        9.40       -1.00      4.64 o
   5   6  14       13.54       18.19      5.72 o
   6   6  14       20.07       30.41     11.17 o
   7   6  14        1.52       -1.19      8.39 o
  -4   7  14       22.65       19.24     11.80 o
  -3   7  14        0.11        1.35     10.06 o
  -2   7  14        0.32       -0.95      7.84 o
  -1   7  14      300.03      266.72     19.01 o
   0   7  14      266.68      265.37     19.16 o
   1   7  14      186.79      221.42     19.96 o
   2   7  14       16.43       28.80      6.03 o
   3   7  14       82.84       98.69      8.56 o
   4   7  14        1.55        0.93      4.53 o
   5   7  14        7.16        5.72      5.27 o
   6   7  14       11.72       13.46      8.08 o
   7   7  14        2.26       -3.33      7.92 o
  -4   8  14       10.10       11.88     12.91 o
  -3   8  14       87.85       75.71     15.52 o
  -2   8  14       74.50       52.19     13.15 o
  -1   8  14        5.00       -1.43     10.37 o
   0   8  14      133.49      136.84     15.28 o
   1   8  14        6.94        3.05      5.80 o
   2   8  14       77.74       87.31     23.36 o
   3   8  14      123.72      135.39      9.57 o
   4   8  14        1.69        2.51      4.92 o
   5   8  14        3.62        4.46      4.72 o
   6   8  14        1.67        2.07      5.31 o
   7   8  14        4.89        4.99      8.47 o
  -3   9  14      407.94      348.21     25.98 o
  -2   9  14      115.37      119.58     16.95 o
  -1   9  14       79.89       60.82     11.80 o
   0   9  14        0.07       -2.22      8.63 o
   1   9  14       20.49       24.07      6.55 o
   2   9  14      131.19      133.10     13.07 o
   3   9  14       72.50       81.17      8.32 o
   4   9  14      136.66      148.56      9.80 o
   5   9  14        1.77       -2.31      4.27 o
   6   9  14       21.78       25.32      6.29 o
  -3  10  14        0.72        5.15     12.83 o
  -2  10  14      229.42      294.75     24.87 o
  -1  10  14        3.03       -6.10     10.77 o
   0  10  14        7.24        7.52      9.03 o
   1  10  14       34.77       31.04      7.80 o
   2  10  14       17.39       16.84      5.68 o
   3  10  14        6.67       11.10      5.57 o
   4  10  14       66.80       88.73      8.67 o
   5  10  14        8.08        5.07      4.99 o
   6  10  14        1.29        6.81      6.97 o
  -3  11  14       73.99       58.60     16.55 o
  -2  11  14      158.80      154.19     19.56 o
  -1  11  14       22.93       25.98     11.01 o
   0  11  14       95.62      105.64     14.18 o
   1  11  14       29.15       25.91      6.18 o
   2  11  14      152.91      153.02     18.17 o
   3  11  14        4.32        3.44      4.72 o
   4  11  14        5.51       12.13      5.59 o
   5  11  14       95.77      110.55     12.20 o
   6  11  14       10.01        9.34      7.13 o
  -2  12  14       10.74        2.38     11.56 o
  -1  12  14      117.02      125.76     16.16 o
   0  12  14       12.01       15.29      6.24 o
   1  12  14        9.72       12.23      5.93 o
   2  12  14       44.09       54.52     23.96 o
   3  12  14       84.41       73.09      8.16 o
   4  12  14        2.51        1.11      6.26 o
   5  12  14       46.36       45.85      9.19 o
   6  12  14       10.06       19.64      9.27 o
  -1  13  14      157.45      130.83     15.92 o
   0  13  14       23.06       24.19      6.94 o
   1  13  14        2.67        6.31      5.71 o
   2  13  14        4.65        5.46      7.13 o
   3  13  14       59.53       72.94     11.48 o
   4  13  14       11.11       11.72      7.36 o
   5  13  14        0.05        2.61      7.05 o
   0  14  14      101.83      116.56     10.66 o
   1  14  14      104.62      110.24     12.99 o
   2  14  14        0.21        1.11      7.05 o
   3  14  14        3.00       11.80      8.39 o
   4  14  14        0.91       -4.20      6.89 o
   0  -2  15       13.88       17.34      8.39 o
   1  -2  15       97.67      106.28     13.62 o
   2  -2  15       39.67       42.21     10.06 o
  -1  -1  15        7.48        4.43      6.41 o
   0  -1  15        0.32        3.17      6.65 o
   1  -1  15      107.40      125.44     13.94 o
   2  -1  15       73.54       74.60     11.88 o
   3  -1  15       15.53       17.03      7.44 o
  -2   0  15       11.82       17.42      8.79 o
  -1   0  15       27.13       24.87      9.03 o
   0   0  15        0.08        4.36      6.41 o
   1   0  15      100.32      118.47     14.25 o
   2   0  15       10.70        6.81      6.97 o
   3   0  15        0.43        5.39      7.21 o
   4   0  15        6.71        1.43      6.97 o
  -3   1  15       15.71       21.22      9.98 o
  -2   1  15       44.89       36.43     10.22 o
  -1   1  15       31.54       29.93      9.11 o
   0   1  15       62.67       48.07     10.06 o
   1   1  15       28.85       35.16      9.19 o
   2   1  15        1.80        5.23      6.57 o
   3   1  15        2.59        0.71      5.86 o
   4   1  15        0.98       -1.11      5.62 o
   5   1  15       24.09       31.91      9.98 o
  -4   2  15       17.77       17.98      9.90 o
  -3   2  15        5.17        1.03      8.16 o
  -2   2  15       23.35       19.64      8.95 o
  -1   2  15      114.41      116.57     13.78 o
   0   2  15        1.03        2.93      8.16 o
   1   2  15      201.70      185.63     16.95 o
   2   2  15        1.21       -3.96      6.49 o
   3   2  15      106.20      131.86     15.44 o
   4   2  15       57.31       71.67     12.43 o
   5   2  15        0.02        1.74      7.13 o
  -4   3  15        6.87        3.80      9.27 o
  -3   3  15      154.36      123.46     14.41 o
  -2   3  15        7.27        7.29      8.47 o
  -1   3  15        2.83        1.43      8.71 o
   0   3  15       10.92       13.46      8.39 o
   1   3  15       71.43       82.76     12.83 o
   2   3  15       69.21       72.54     11.72 o
   3   3  15        0.50       -1.27      6.89 o
   4   3  15       46.24       53.38     10.77 o
   5   3  15       15.11       19.48     10.45 o
  -4   4  15        0.03        9.90     10.14 o
  -3   4  15      211.86      184.36     17.26 o
  -2   4  15        8.35        6.65      8.16 o
  -1   4  15       16.55       17.66      9.42 o
   0   4  15        1.29        2.30      7.76 o
   1   4  15        5.85        2.69      8.55 o
   2   4  15        4.04        3.96      8.16 o
   3   4  15      371.15      445.30     26.13 o
   4   4  15      102.21      112.85     15.44 o
   5   4  15        5.04       -0.55      8.32 o
   6   4  15        0.41       -3.80      8.63 o
  -4   5  15      182.72      172.01     19.32 o
  -3   5  15       32.63       39.36     12.51 o
  -2   5  15      380.50      345.75     22.81 o
  -1   5  15       25.11       20.11      9.90 o
   0   5  15       24.43       20.19      9.98 o
   1   5  15      100.77      105.88     14.02 o
   2   5  15        2.12        1.19      8.32 o
   3   5  15       11.50       26.29     10.30 o
   4   5  15        0.78        4.25      5.60 o
   5   5  15       37.12       38.96     11.64 o
   6   5  15        5.90        7.84      9.42 o
  -4   6  15        6.31       -1.19      9.98 o
  -3   6  15        0.90        6.49     10.06 o
  -2   6  15        0.11       -2.22      7.68 o
  -1   6  15       15.08       20.83     10.45 o
   0   6  15      444.32      494.40     28.27 o
   1   6  15       13.65        8.79      9.98 o
   2   6  15       61.21       70.16     13.30 o
   3   6  15       68.07       91.61     12.08 o
   4   6  15        0.91       -0.38      4.60 o
   5   6  15        0.25        2.85      9.42 o
   6   6  15        3.29       -1.82      8.08 o
  -3   7  15      149.90      148.57     17.90 o
  -2   7  15        3.62        1.74      8.47 o
  -1   7  15       34.39       33.74     10.93 o
   0   7  15       20.75       17.42     10.69 o
   1   7  15       22.97       30.57     11.48 o
   2   7  15       26.17       31.36     10.53 o
   3   7  15      111.69      127.12      9.58 o
   4   7  15        0.47       -0.76      5.12 o
   5   7  15        5.30        6.18      5.26 o
   6   7  15       58.80       48.94     11.32 o
  -3   8  15       72.81       74.68     15.52 o
  -2   8  15       29.42       35.87     12.04 o
  -1   8  15       16.50        9.98     10.77 o
   0   8  15      164.16      178.42     17.58 o
   1   8  15       19.36       33.42     12.20 o
   2   8  15       79.06       92.15      9.31 o
   3   8  15       23.84       31.63      6.40 o
   4   8  15       90.49       90.49      8.49 o
   5   8  15        1.07       -1.19      4.64 o
   6   8  15       21.57       23.35      5.90 o
  -3   9  15       40.43       42.61     15.05 o
  -2   9  15       12.46       10.85     13.46 o
  -1   9  15        6.73       -1.35     10.30 o
   0   9  15       60.98       56.31     12.51 o
   1   9  15       97.79      129.72     17.03 o
   2   9  15      149.89      179.07     39.72 o
   3   9  15        4.68        6.48      5.07 o
   4   9  15       20.68       33.63      6.91 o
   5   9  15        5.85       10.36      5.11 o
   6   9  15        6.30       15.82      6.43 o
  -2  10  15      172.81      180.96     20.83 o
  -1  10  15        0.35       -9.82      9.82 o
   0  10  15       13.67       15.68     11.40 o
   1  10  15       86.88       96.21     14.85 o
   2  10  15        1.19        1.65      5.20 o
   3  10  15        0.02       -4.64      4.64 o
   4  10  15       14.00       15.19      5.51 o
   5  10  15        9.05       15.01      5.78 o
   6  10  15        7.64        9.39      5.90 o
  -2  11  15       12.13       11.32     11.96 o
  -1  11  15       60.07       61.93     14.41 o
   0  11  15       56.36       58.21     14.02 o
   1  11  15       11.79       15.23      6.96 o
   2  11  15      184.93      217.76     40.71 o
   3  11  15        0.34       -0.65      4.82 o
   4  11  15      130.98      138.65     10.48 o
   5  11  15       24.27       28.98      8.32 o
  -1  12  15       17.42       12.20     10.45 o
   0  12  15       21.54       26.77     11.32 o
   1  12  15        4.27        1.34      5.78 o
   2  12  15       66.32       72.44     16.00 o
   3  12  15        0.12       -0.24      4.81 o
   4  12  15        3.46       10.53      6.97 o
   5  12  15        0.00       -2.45      6.26 o
   0  13  15        0.09       -6.57      9.19 o
   1  13  15       49.81       48.22      7.86 o
   2  13  15       13.80       17.12      6.41 o
   3  13  15      133.30      130.43     14.33 o
   4  13  15        5.50       14.10      7.84 o
   1  14  15        2.98        6.73      7.84 o
   2  14  15        9.71       16.39      8.71 o
   3  14  15       31.25       44.66     10.85 o
   0  -1  16       65.84       82.68     12.83 o
   1  -1  16        2.63        6.26      7.13 o
  -2   0  16        0.52       -2.38      6.89 o
  -1   0  16      165.62      177.07     17.03 o
   0   0  16       73.55       78.80     11.96 o
   1   0  16        1.97        9.98      8.24 o
   2   0  16        4.63       -1.50      7.21 o
   3   0  16        8.73       -0.48      7.52 o
  -2   1  16        0.30        7.13      7.84 o
  -1   1  16       96.36       92.97     13.46 o
   0   1  16        8.52        7.44      7.36 o
   1   1  16        0.40       -1.27      7.29 o
   2   1  16       10.95       19.88      8.63 o
   3   1  16        2.05       -1.98      6.10 o
  -3   2  16        9.93        9.82      8.39 o
  -2   2  16       36.11       36.43     10.93 o
  -1   2  16       19.48       17.98      9.82 o
   0   2  16        1.23        0.32      6.89 o
   1   2  16        7.83       15.44      8.87 o
   2   2  16       29.06       32.79      9.42 o
   3   2  16       24.94       23.12      8.87 o
   4   2  16        0.29       -4.51      7.52 o
  -3   3  16        0.77        1.11      8.79 o
  -2   3  16        0.52       -2.53      8.39 o
  -1   3  16       14.80        8.24      8.08 o
   0   3  16        0.09        4.04      8.00 o
   1   3  16       14.47        9.42      7.76 o
   2   3  16       13.29       14.89      8.24 o
   3   3  16        0.87        0.16      6.49 o
   4   3  16        1.88        4.04      7.05 o
  -3   4  16        4.04        4.67      9.90 o
  -2   4  16        3.59        5.15      9.27 o
  -1   4  16       79.20       99.55     15.28 o
   0   4  16        0.44        2.38      7.92 o
   1   4  16      165.67      218.81     19.40 o
   2   4  16       65.42       65.33     12.20 o
   3   4  16      139.17      144.37     16.39 o
   4   4  16        7.06        1.82      9.98 o
   5   4  16        5.13       -0.48      8.63 o
  -3   5  16        8.15       12.99     10.30 o
  -2   5  16        5.33       11.72      9.42 o
  -1   5  16      192.83      276.86     23.12 o
   0   5  16        2.77        4.91      8.24 o
   1   5  16      155.72      198.38     18.21 o
   2   5  16       18.11       23.68      9.58 o
   3   5  16       10.63        9.90      9.82 o
   4   5  16        2.70        6.18     10.22 o
   5   5  16       75.88       92.18     15.44 o
  -3   6  16       10.05       11.09      9.66 o
  -2   6  16       83.79       86.64     14.25 o
  -1   6  16       73.40       75.39     13.54 o
   0   6  16       16.40       17.11      9.82 o
   1   6  16      142.47      180.16     20.11 o
   2   6  16       97.00      103.03     15.68 o
   3   6  16        2.23       -4.51      8.16 o
   4   6  16        0.09        2.32      5.21 o
   5   6  16       64.94       69.45     14.41 o
  -3   7  16       52.92       41.81     12.51 o
  -2   7  16       12.43       10.61     12.12 o
  -1   7  16       47.21       56.70     12.67 o
   0   7  16        0.81        5.94     11.17 o
   1   7  16       27.78       31.36     13.07 o
   2   7  16        8.21        7.29     10.37 o
   3   7  16       74.66       77.64      8.86 o
   4   7  16      105.73      116.50      9.46 o
   5   7  16        4.73        8.98      6.07 o
  -2   8  16       64.18       61.22     13.23 o
  -1   8  16       74.83       83.71     15.05 o
   0   8  16        1.28        9.34     12.51 o
   1   8  16      150.35      182.78     20.04 o
   2   8  16        8.62       19.56     10.45 o
   3   8  16        0.34       10.59      5.71 o
   4   8  16        0.02       12.41      8.16 o
   5   8  16       20.90       23.33      5.98 o
  -2   9  16       40.80       28.43     13.62 o
  -1   9  16        1.79       -1.19     10.93 o
   0   9  16       16.53       11.80     12.99 o
   1   9  16       74.89      100.65     16.31 o
   2   9  16      201.34      219.45     17.30 o
   3   9  16       24.94       29.61      6.74 o
   4   9  16       37.94       36.93      9.54 o
   5   9  16        0.22        8.10      6.06 o
  -2  10  16       23.47       21.70     14.02 o
  -1  10  16       85.46       80.38     15.52 o
   0  10  16       21.15        7.29     10.85 o
   1  10  16       21.71       27.24     12.99 o
   2  10  16        2.95        6.31      5.27 o
   3  10  16       28.26       35.93      6.98 o
   4  10  16        0.38        2.46      5.65 o
   5  10  16       11.95       11.12      5.54 o
  -1  11  16      164.05      158.54     18.06 o
   0  11  16       43.94       42.53     12.91 o
   1  11  16        1.03        1.99      5.59 o
   2  11  16       14.92       13.84      7.72 o
   3  11  16       14.96       16.64      5.79 o
   4  11  16      123.25      142.72     10.90 o
   5  11  16       17.15       32.14      7.12 o
   0  12  16      117.66      135.18     17.34 o
   1  12  16       54.42       48.83      8.20 o
   2  12  16        8.58        7.72      7.92 o
   3  12  16        3.22        2.01      5.38 o
   4  12  16       57.15       72.70     11.01 o
   1  13  16        4.32        5.19      7.02 o
   2  13  16       32.21       38.90      7.91 o
   3  13  16        0.47        2.53      7.36 o
   0   1  17        8.43       18.93      9.19 o
   1   1  17        9.75        8.24      7.84 o
  -1   2  17        7.20        8.08      8.71 o
   0   2  17      165.87      192.28     18.69 o
   1   2  17       29.33       34.45      9.98 o
   2   2  17       46.46       78.08     13.07 o
   3   2  17       86.53      114.67     15.68 o
  -2   3  17       15.67       13.46      9.50 o
  -1   3  17       43.64       55.99     12.51 o
   0   3  17       51.43       64.86     12.35 o
   1   3  17       19.78       23.60      9.42 o
   2   3  17        1.08       -1.74      7.21 o
   3   3  17       10.39       17.66      9.50 o
  -2   4  17       30.97       29.54     11.48 o
  -1   4  17        0.22        2.22      8.47 o
   0   4  17        1.92       -0.40      7.76 o
   1   4  17       14.82        6.65      8.00 o
   2   4  17        0.19        3.17      7.68 o
   3   4  17       31.30       40.15     10.85 o
   4   4  17        6.42       -0.24      9.03 o
  -2   5  17       83.30       68.18     13.94 o
  -1   5  17      108.50      123.30     17.03 o
   0   5  17       20.49       30.73     11.25 o
   1   5  17        4.00        8.32      8.87 o
   2   5  17        1.44        8.32      9.27 o
   3   5  17       17.51       29.62     12.51 o
   4   5  17       15.37       13.38     11.88 o
  -2   6  17       69.67       69.85     13.62 o
  -1   6  17      138.09      135.66     18.37 o
   0   6  17       46.76       55.83     12.99 o
   1   6  17        0.08       -1.43      7.52 o
   2   6  17       17.58       28.19     12.51 o
   3   6  17       23.76       48.07     13.86 o
   4   6  17       11.41       11.56     10.22 o
  -2   7  17       15.76       16.47     11.88 o
  -1   7  17       91.90       89.25     15.76 o
   0   7  17        3.40       -3.01      9.66 o
   1   7  17        4.01        5.62     11.09 o
   2   7  17       34.86       59.63     15.52 o
   3   7  17       22.17       33.50     12.20 o
   4   7  17        5.49       -0.87     10.77 o
  -1   8  17        0.52       -1.27     11.17 o
   0   8  17       56.76       51.71     16.47 o
   1   8  17       33.98       48.31     14.25 o
   2   8  17       16.84       25.02     12.04 o
   3   8  17        1.95        0.55     10.77 o
   4   8  17        0.42        6.68      5.48 o
  -1   9  17       44.97       30.81     13.54 o
   0   9  17        0.01        0.24     13.07 o
   1   9  17        8.83       13.70     12.12 o
   2   9  17        1.92        9.34     10.69 o
   3   9  17        0.40       -1.50      5.61 o
   4   9  17        0.09       -4.40      4.86 o
  -1  10  17       75.58       87.11     17.82 o
   0  10  17        2.57       10.06     12.99 o
   1  10  17       41.87       37.93     15.60 o
   2  10  17       66.40       72.29      9.39 o
   3  10  17       29.39       48.14      8.13 o
   4  10  17       32.34       46.10      8.06 o
   0  11  17       29.86       33.18     13.78 o
   1  11  17        2.57       -1.43     13.30 o
   2  11  17       89.11      120.24     14.97 o
   3  11  17       58.56       78.78      9.51 o
   2  12  17        3.73        5.59      5.86 o
   0   4  18        0.43       -5.31      8.55 o
   1   4  18       18.47       28.27     10.22 o
   2   4  18       28.74       51.79     12.83 o
   0   5  18        7.58        7.44      9.34 o
   1   5  18        0.25        1.90      8.55 o
   2   5  18        0.49        1.03      8.87 o
   0   6  18        1.51       -3.56      9.58 o
   1   6  18       29.81       48.07     12.91 o
   2   6  18        0.58       -1.98      9.19 o
   3   6  18       90.65      128.61     19.40 o
   0   7  18        1.94        4.12     10.06 o
   1   7  18      172.56      253.34     24.07 o
   2   7  18        2.22       -4.04     11.09 o
   3   7  18       64.53       92.58     16.95 o
   0   8  18       22.86       37.85     16.08 o
   1   8  18       50.13       84.58     17.66 o
   2   8  18       25.85       24.55     12.99 o
   3   8  18       16.33       21.94     13.78 o
   1   9  18       22.21       16.31     13.30 o
   2   9  18        1.19       -3.25     11.64 o
   3   9  18        0.05        1.58     12.27 o
 
